# Supplementary material for: 1-(4-Carb­oxy­phen­yl)-1H-imidazol-3-ium chloride dihydrate
Source: Acta Crystallogr Sect E Struct Rep Online. 2011 Jan 22;67(Pt 2):o452. doi: 10.1107/S1600536811001838 (PMC3051584; doi:10.1107/S1600536811001838)
Supplement: Supplementary file 2 [file e-67-0o452-Isup2.hkl]

# 
# h,k,l, Fc-squared, Fo-squared, sigma(Fo-squared) and status flag 
# 
data_I
_shelx_title '                                    646new in Pbca' 
_shelx_refln_list_code          4 
_shelx_F_calc_maximum      329.89 
_exptl_crystal_F_000      1088.00 
_reflns_d_resolution_high  0.8408 
 
loop_ 
 _symmetry_equiv_pos_as_xyz 
 'x, y, z' 
 '-x+1/2, -y, z+1/2' 
 'x+1/2, -y+1/2, -z' 
 '-x, y+1/2, -z+1/2' 
 '-x, -y, -z' 
 'x-1/2, y, -z-1/2' 
 '-x-1/2, y-1/2, z' 
 'x, -y-1/2, z-1/2' 
 
_cell_length_a     7.4270 
_cell_length_b    17.7080 
_cell_length_c    18.7480 
_cell_angle_alpha  90.000 
_cell_angle_beta   90.000 
_cell_angle_gamma  90.000 
 
_shelx_F_squared_multiplier     1.000 
 
loop_ 
 _refln_index_h 
 _refln_index_k 
 _refln_index_l 
 _refln_F_squared_calc 
 _refln_F_squared_meas 
 _refln_F_squared_sigma 
 _refln_observed_status 
   2   0   0     6458.13     6474.34     63.45 o 
   4   0   0     2183.00     2227.32     53.38 o 
   6   0   0      754.50      709.52     28.55 o 
   8   0   0      349.22      257.75     35.56 o 
   2   1   0    65956.08    61525.74    391.70 o 
   4   1   0     2132.46     2330.77     22.51 o 
   6   1   0      527.00      498.43     14.67 o 
   8   1   0       19.69        3.01     12.71 o 
   0   2   0     4705.16     4432.54     39.09 o 
   2   2   0    34175.99    33773.18    215.11 o 
   4   2   0     3065.44     2856.87     28.00 o 
   6   2   0       19.97       27.09      7.90 o 
   8   2   0       16.77       29.27     15.51 o 
   2   3   0    27849.77    28058.69    208.56 o 
   4   3   0     5418.40     5076.09     47.02 o 
   6   3   0       22.84       38.85      8.38 o 
   8   3   0       36.19       29.91     15.03 o 
   0   4   0   108830.36    93611.56   1479.40 o 
   2   4   0    10746.85    10750.73     73.58 o 
   4   4   0     4056.13     4273.52     47.86 o 
   6   4   0     2323.37     2021.56     55.51 o 
   8   4   0       53.90       33.31     15.57 o 
   2   5   0      872.30      991.18     12.11 o 
   4   5   0      157.10      168.60      9.04 o 
   6   5   0      536.19      482.30     28.36 o 
   8   5   0       17.98       22.67     15.04 o 
   0   6   0     3168.36     3494.58     46.36 o 
   2   6   0     5759.86     5632.64     46.11 o 
   4   6   0      471.84      377.45     12.85 o 
   6   6   0      177.53      176.06     13.27 o 
   8   6   0      331.86      254.35     26.43 o 
   2   7   0     5912.15     5863.46     45.42 o 
   4   7   0      965.62     1024.27     18.09 o 
   6   7   0        5.21        9.65      7.58 o 
   8   7   0       37.65       22.14     14.64 o 
   0   8   0     2374.02     2370.98     31.01 o 
   2   8   0     1294.43     1217.66     14.70 o 
   4   8   0      105.15      101.57     11.47 o 
   6   8   0      542.90      576.06     25.64 o 
   8   8   0       16.52       31.35     16.09 o 
   2   9   0     2787.54     2766.03     27.21 o 
   4   9   0       22.19       24.62      5.39 o 
   6   9   0      150.77      178.96     20.64 o 
   0  10   0      567.43      521.74     13.43 o 
   2  10   0     1214.64     1134.42     16.18 o 
   4  10   0     1405.25     1450.95     26.85 o 
   6  10   0        0.09       -2.55      7.59 o 
   2  11   0      717.28      764.79     13.70 o 
   4  11   0      254.12      250.17     11.07 o 
   6  11   0       32.61       25.85      9.46 o 
   0  12   0      225.03      199.43      8.48 o 
   2  12   0        2.97        1.87      3.90 o 
   4  12   0      264.17      298.96     11.07 o 
   6  12   0        2.35       -1.45      9.83 o 
   2  13   0       14.48       12.06      4.72 o 
   4  13   0      105.45      109.12      9.00 o 
   6  13   0        0.35        3.45     13.26 o 
   0  14   0      547.00      541.80     16.30 o 
   2  14   0      549.01      530.03     14.14 o 
   4  14   0      110.67      120.70     11.03 o 
   6  14   0      297.11      335.55     28.19 o 
   2  15   0       48.52       46.84      8.60 o 
   4  15   0       85.58       94.60     15.12 o 
   6  15   0        0.06        1.54     14.10 o 
   0  16   0       39.39       33.66      8.92 o 
   2  16   0        0.57        3.56      6.68 o 
   4  16   0       29.07       30.54     21.55 o 
   2  17   0      159.87      174.20     18.71 o 
   4  17   0       30.87       36.53     23.58 o 
   0  18   0      400.84      395.89     19.34 o 
   2  18   0       14.28       17.37     12.22 o 
   4  18   0       34.47       91.04     28.51 o 
   2  19   0        5.28      -20.15     13.43 o 
   0  20   0        2.01       16.14     20.10 o 
   2  20   0       44.11       62.82     23.97 o 
   1   1   1      718.74      698.46      6.14 o 
   2   1   1    14981.02    14958.30     80.09 o 
   3   1   1      100.02      127.70      3.95 o 
   4   1   1      321.74      347.39      5.34 o 
   5   1   1     1102.97     1028.85     12.56 o 
   6   1   1       13.44        9.81      4.27 o 
   7   1   1      167.37      188.81     10.12 o 
   8   1   1        0.30        2.08      9.15 o 
   0   2   1    11691.82    10484.81     64.21 o 
   1   2   1      133.10      112.51      2.46 o 
   2   2   1    29226.06    30009.23    135.72 o 
   3   2   1       12.75       12.66      2.13 o 
   4   2   1     3039.96     2807.46     21.40 o 
   5   2   1      403.47      416.95      9.00 o 
   6   2   1       33.69       26.71      5.22 o 
   7   2   1       13.26       11.80      5.78 o 
   8   2   1      117.46      116.24     14.17 o 
   1   3   1     5430.73     5377.07     22.12 o 
   2   3   1    26982.10    27613.12    125.57 o 
   3   3   1      312.41      251.55      5.11 o 
   4   3   1      130.34      136.45      4.94 o 
   5   3   1      662.18      669.96     11.14 o 
   6   3   1      225.07      198.72     12.29 o 
   7   3   1      362.40      342.14     12.61 o 
   8   3   1        0.14       -5.58      8.48 o 
   0   4   1     6889.58     6740.51     43.52 o 
   1   4   1    11400.41    11406.91     45.61 o 
   2   4   1     2667.55     2574.77     17.71 o 
   3   4   1      392.77      395.78      8.20 o 
   4   4   1     4748.06     4582.94     33.58 o 
   5   4   1        8.17        3.32      4.27 o 
   6   4   1       10.29       12.33      5.59 o 
   7   4   1        1.59        6.17      5.50 o 
   8   4   1        4.12       11.58      9.71 o 
   1   5   1     2725.92     2769.25     15.22 o 
   2   5   1        1.91        3.03      1.65 o 
   3   5   1      592.27      628.12      9.48 o 
   4   5   1     1613.36     1605.54     23.64 o 
   5   5   1      124.36      139.34      6.76 o 
   6   5   1      312.84      281.75     11.04 o 
   7   5   1      131.88      161.05     11.56 o 
   8   5   1       33.83       18.85     10.33 o 
   0   6   1    11388.67    11186.01     75.68 o 
   1   6   1      685.83      661.21      6.63 o 
   2   6   1      478.18      469.64      5.55 o 
   3   6   1     1654.45     1681.21     14.73 o 
   4   6   1     3926.60     3819.87     30.21 o 
   5   6   1      154.28      165.47      7.21 o 
   6   6   1      135.04      105.50      8.23 o 
   7   6   1       38.84       31.50      8.78 o 
   8   6   1      176.11      202.33     17.21 o 
   1   7   1     1329.69     1192.27      9.85 o 
   2   7   1     2299.67     2275.40     14.28 o 
   3   7   1        5.65        1.85      2.18 o 
   4   7   1      414.64      393.59      8.02 o 
   5   7   1     1437.44     1369.54     18.56 o 
   6   7   1      274.40      236.45     11.35 o 
   7   7   1      105.46      106.37     13.41 o 
   8   7   1       11.23       -1.65     10.08 o 
   0   8   1      410.44      396.91     10.45 o 
   1   8   1       58.25       70.65      4.87 o 
   2   8   1     3616.46     3501.24     22.47 o 
   3   8   1      284.94      301.94      5.96 o 
   4   8   1      226.27      231.00      8.19 o 
   5   8   1       14.21       13.07      4.58 o 
   6   8   1      494.47      503.10     13.63 o 
   7   8   1        0.23        8.03      9.34 o 
   8   8   1       58.11       37.38     12.09 o 
   1   9   1       80.72      106.88      3.44 o 
   2   9   1      481.32      507.02      7.00 o 
   3   9   1      899.68      874.89      9.80 o 
   4   9   1      199.11      198.44      6.80 o 
   5   9   1        6.51       11.52      4.53 o 
   6   9   1       40.02       40.32      7.54 o 
   7   9   1        3.45        1.74      8.98 o 
   0  10   1       81.91       82.61      6.15 o 
   1  10   1      182.13      211.12      4.55 o 
   2  10   1      878.50      813.44      9.26 o 
   3  10   1       23.60       28.02      2.99 o 
   4  10   1       85.02      107.49      5.36 o 
   5  10   1      420.73      454.91     12.43 o 
   6  10   1       20.78       17.89      6.72 o 
   7  10   1       44.40       44.66     11.58 o 
   1  11   1     1002.12      997.27      9.78 o 
   2  11   1       64.75       61.47      3.79 o 
   3  11   1        0.21       -2.97      2.57 o 
   4  11   1        1.18       -5.04      3.36 o 
   5  11   1      227.10      254.97     11.74 o 
   6  11   1        0.34       -3.02      5.49 o 
   7  11   1       66.23       74.43     13.01 o 
   0  12   1     1694.54     1619.72     18.72 o 
   1  12   1       65.47       69.85      3.55 o 
   2  12   1      812.91      795.43      9.95 o 
   3  12   1       56.67       52.57      4.28 o 
   4  12   1      178.01      177.00      6.90 o 
   5  12   1       31.73       33.51      6.07 o 
   6  12   1       60.79       81.58      8.59 o 
   7  12   1        9.16        8.80     11.97 o 
   1  13   1      108.94      106.07      4.49 o 
   2  13   1       18.38       13.40      3.06 o 
   3  13   1      825.68      845.11     12.60 o 
   4  13   1       26.85       21.37      4.49 o 
   5  13   1       10.40        7.01      5.25 o 
   6  13   1        0.17       -5.47      7.94 o 
   0  14   1      299.45      321.20     10.02 o 
   1  14   1      810.19      830.48     11.36 o 
   2  14   1       19.72       23.85      4.17 o 
   3  14   1        0.48        3.10      4.04 o 
   4  14   1        0.82       -5.58      4.60 o 
   5  14   1       34.55       29.20      7.27 o 
   6  14   1        6.67        6.42      9.60 o 
   1  15   1      443.24      428.79      8.52 o 
   2  15   1        5.72       10.26      4.09 o 
   3  15   1        1.41        6.39      5.75 o 
   4  15   1       22.59       33.89      8.66 o 
   5  15   1        6.50       -1.11     12.91 o 
   6  15   1       11.78       -5.07     11.29 o 
   0  16   1      536.57      509.29     12.93 o 
   1  16   1        5.81        7.96      3.48 o 
   2  16   1      101.35      110.36      7.23 o 
   3  16   1      103.82       96.22      8.62 o 
   4  16   1      113.37      139.11     16.37 o 
   5  16   1        8.49      -12.52     12.71 o 
   1  17   1       99.29      126.48      7.91 o 
   2  17   1        4.55        3.84      5.74 o 
   3  17   1       24.84       23.15      9.31 o 
   4  17   1        0.08       -7.65      9.58 o 
   5  17   1       16.71       29.69     16.19 o 
   0  18   1       20.27       36.00      6.76 o 
   1  18   1       12.50       15.77      6.16 o 
   2  18   1       73.94       89.43     12.38 o 
   3  18   1        4.24        4.60     10.84 o 
   4  18   1       27.70        9.16     14.69 o 
   1  19   1       29.37       16.09      9.50 o 
   2  19   1        2.58       14.78     10.99 o 
   3  19   1        1.35       12.54     13.19 o 
   0  20   1        5.21       -9.18     17.88 o 
   1  20   1        7.73        4.47     10.18 o 
   2  20   1       94.37       95.20     19.66 o 
   1   0   2       33.60       20.98      1.75 o 
   2   0   2      415.62      454.19      7.99 o 
   3   0   2     1092.70     1131.94     13.54 o 
   4   0   2     2417.89     2223.04     21.65 o 
   5   0   2     1063.75      928.21     16.98 o 
   6   0   2       88.16       81.74      8.42 o 
   7   0   2      132.00      141.19     15.44 o 
   8   0   2       68.82      102.56     21.07 o 
   1   1   2       82.65      112.41      2.10 o 
   2   1   2     5874.55     5607.79     27.44 o 
   3   1   2     9336.41     9181.34     45.54 o 
   4   1   2      187.88      192.94      4.76 o 
   5   1   2     1442.70     1295.67     14.51 o 
   6   1   2       20.09       11.45      4.81 o 
   7   1   2       62.00       80.30      8.44 o 
   8   1   2        0.10       -9.37      9.60 o 
   0   2   2      982.09     1060.57     10.24 o 
   1   2   2     2519.47     2644.33     14.21 o 
   2   2   2      551.79      561.29      5.33 o 
   3   2   2     1297.49     1402.30     11.97 o 
   4   2   2      505.65      543.65      9.03 o 
   5   2   2      130.73      130.38      7.20 o 
   6   2   2       47.74       40.04      5.88 o 
   7   2   2       20.78       26.72      6.77 o 
   8   2   2        2.30      -11.19      7.46 o 
   1   3   2      535.90      541.06      3.89 o 
   2   3   2     3849.40     3706.13     21.85 o 
   3   3   2     2915.01     2859.13     20.11 o 
   4   3   2       90.27      101.63      4.48 o 
   5   3   2      531.54      557.40     11.12 o 
   6   3   2      132.49      140.11      9.16 o 
   7   3   2       17.58       20.83      6.09 o 
   8   3   2        1.49       -0.37      8.73 o 
   0   4   2      237.05      316.41      4.21 o 
   1   4   2     2175.84     2241.24     11.91 o 
   2   4   2      572.79      517.79      6.69 o 
   3   4   2     1155.41     1055.43     11.06 o 
   4   4   2      515.62      504.39      8.39 o 
   5   4   2       73.20       79.63      5.21 o 
   6   4   2       58.20       59.77      6.33 o 
   7   4   2       80.47       77.44      9.14 o 
   8   4   2        2.09       14.02      9.40 o 
   1   5   2     5321.40     5072.72     24.04 o 
   2   5   2      163.11      174.70      3.49 o 
   3   5   2     4732.20     4714.31     31.52 o 
   4   5   2      137.62      139.10      5.34 o 
   5   5   2      476.46      428.48     11.32 o 
   6   5   2       37.93       44.10      6.49 o 
   7   5   2      326.80      329.67     17.46 o 
   8   5   2       12.57        2.10      9.24 o 
   0   6   2    10827.44    10264.68     65.95 o 
   1   6   2     2402.95     2269.89     13.61 o 
   2   6   2     1235.74     1330.61     10.21 o 
   3   6   2      699.31      678.67      9.13 o 
   4   6   2     1392.19     1461.36     17.51 o 
   5   6   2       14.09       21.56      4.66 o 
   6   6   2        3.14        0.61      5.05 o 
   7   6   2      230.89      210.11     14.05 o 
   8   6   2       25.93       29.38     11.10 o 
   1   7   2        1.14       -1.70      1.47 o 
   2   7   2     2550.16     2476.97     15.14 o 
   3   7   2      138.03      148.27      4.84 o 
   4   7   2        1.51        2.45      3.03 o 
   5   7   2        1.23        1.38      4.10 o 
   6   7   2       78.62       81.40      7.27 o 
   7   7   2       82.12       96.15     18.05 o 
   8   7   2       16.81        8.42     10.45 o 
   0   8   2     1105.60     1123.22     13.96 o 
   1   8   2       40.65       50.40      2.53 o 
   2   8   2      604.23      661.21      6.87 o 
   3   8   2       67.11       77.93      3.70 o 
   4   8   2       56.47       64.86      4.77 o 
   5   8   2       96.89      117.12      6.86 o 
   6   8   2      382.17      384.00     12.20 o 
   7   8   2      141.24      156.25     14.96 o 
   8   8   2       67.69       50.78     12.51 o 
   1   9   2     2999.77     2678.69     17.13 o 
   2   9   2      232.42      282.41      5.24 o 
   3   9   2     2415.38     2358.43     17.95 o 
   4   9   2      300.88      279.75      7.52 o 
   5   9   2        7.99        0.19      4.52 o 
   6   9   2       22.31       30.69      6.60 o 
   7   9   2      292.07      322.78     23.56 o 
   0  10   2     9791.89    10102.69     65.30 o 
   1  10   2      248.26      237.35      4.91 o 
   2  10   2        1.27        4.27      2.32 o 
   3  10   2      501.26      546.70      8.54 o 
   4  10   2        5.32       -4.72      3.14 o 
   5  10   2       32.56       26.44      5.09 o 
   6  10   2      136.64      127.68      9.71 o 
   7  10   2       51.74       49.57     11.58 o 
   1  11   2      374.88      393.11      5.87 o 
   2  11   2      305.15      358.22      6.54 o 
   3  11   2       22.25       25.52      3.74 o 
   4  11   2      207.93      206.54      6.64 o 
   5  11   2      364.81      339.09     10.24 o 
   6  11   2      170.74      153.36     10.78 o 
   7  11   2       14.11       21.92     12.92 o 
   0  12   2      140.26      160.46      6.26 o 
   1  12   2      583.20      638.38      8.58 o 
   2  12   2      634.93      595.47      8.58 o 
   3  12   2        1.52        1.15      3.43 o 
   4  12   2     1077.91     1121.30     16.03 o 
   5  12   2       26.66       31.36      6.00 o 
   6  12   2        8.10        4.25      7.21 o 
   7  12   2       29.58       30.66     12.88 o 
   1  13   2      227.74      225.88      8.72 o 
   2  13   2      266.51      233.68      6.92 o 
   3  13   2      683.13      710.88     12.46 o 
   4  13   2        1.12       -3.03      3.97 o 
   5  13   2       81.79      106.99      9.88 o 
   6  13   2        7.04       -2.97      7.13 o 
   0  14   2       61.14       52.34      6.07 o 
   1  14   2       86.61       67.11      4.50 o 
   2  14   2      547.24      526.57     14.59 o 
   3  14   2       25.74       16.91      4.22 o 
   4  14   2        1.42        5.38      5.31 o 
   5  14   2        6.45        7.99      6.66 o 
   6  14   2       10.68        5.22      8.69 o 
   1  15   2       54.09       66.44      5.29 o 
   2  15   2        2.14        1.18      3.81 o 
   3  15   2      141.63      172.99     10.47 o 
   4  15   2       21.21       22.24      7.13 o 
   5  15   2      198.40      209.86     25.53 o 
   6  15   2        1.28        0.92     10.75 o 
   0  16   2      306.16      313.69     11.71 o 
   1  16   2      169.29      199.18      7.46 o 
   2  16   2       11.36        0.59      4.31 o 
   3  16   2        1.29        0.72      5.81 o 
   4  16   2       17.88       -1.25      9.59 o 
   5  16   2        1.86        1.91     27.06 o 
   1  17   2        1.48       -3.30      3.62 o 
   2  17   2      108.68       92.65      8.07 o 
   3  17   2      159.07      171.36     17.95 o 
   4  17   2        2.83      -13.36      8.90 o 
   5  17   2       30.28       27.24     16.23 o 
   0  18   2      206.34      224.60     16.22 o 
   1  18   2       26.73       26.27      5.33 o 
   2  18   2       50.72       49.52      9.85 o 
   3  18   2      161.92      181.74     18.89 o 
   4  18   2       51.80       44.60     18.36 o 
   1  19   2       11.42       17.81      8.01 o 
   2  19   2       36.92       31.08     12.67 o 
   3  19   2       69.29       75.88     19.06 o 
   0  20   2       26.93       11.98     20.68 o 
   1  20   2        0.26       17.26     13.22 o 
   2  20   2       21.35        6.06     13.63 o 
   1   1   3      344.90      400.11      4.18 o 
   2   1   3       17.51       12.94      1.73 o 
   3   1   3     5144.57     4883.62     27.61 o 
   4   1   3      177.91      170.83      5.27 o 
   5   1   3      620.96      607.22     10.52 o 
   6   1   3       50.79       43.79      6.16 o 
   7   1   3      181.93      175.45     11.62 o 
   8   1   3       24.29       13.58      9.58 o 
   0   2   3      744.82      651.05      8.04 o 
   1   2   3       16.78       13.30      1.19 o 
   2   2   3      943.19      965.99      7.68 o 
   3   2   3      180.25      188.97      4.23 o 
   4   2   3      783.05      740.06      8.68 o 
   5   2   3       24.34       22.18      3.68 o 
   6   2   3        5.50        6.11      5.05 o 
   7   2   3       21.56       40.20      7.19 o 
   8   2   3      195.34      205.96     16.88 o 
   1   3   3      878.26      826.01      6.68 o 
   2   3   3       94.70      115.19      2.63 o 
   3   3   3     3783.07     3624.62     22.63 o 
   4   3   3      200.63      207.06      5.75 o 
   5   3   3     3168.30     2905.74     25.91 o 
   6   3   3       48.69       79.46      6.79 o 
   7   3   3      276.27      258.42     12.33 o 
   8   3   3        6.46        0.86      8.62 o 
   0   4   3      253.77      280.80      5.28 o 
   1   4   3      289.29      265.47      3.36 o 
   2   4   3       33.89       37.59      2.13 o 
   3   4   3       24.30       19.91      3.50 o 
   4   4   3       20.93       17.90      3.28 o 
   5   4   3       24.27       31.75      4.61 o 
   6   4   3      253.55      275.47     10.17 o 
   7   4   3        5.60        6.96      6.60 o 
   8   4   3       52.50       51.77     11.53 o 
   1   5   3     2461.27     2483.91     13.81 o 
   2   5   3      281.74      288.47      4.05 o 
   3   5   3      197.48      193.74      4.24 o 
   4   5   3      165.87      191.00      5.71 o 
   5   5   3       30.61       19.76      4.61 o 
   6   5   3       52.21       59.22      6.11 o 
   7   5   3        4.35       -2.03      7.27 o 
   8   5   3        9.63        9.19     11.26 o 
   0   6   3        0.59       -0.73      2.35 o 
   1   6   3      586.14      668.41      6.51 o 
   2   6   3      348.57      405.91      5.24 o 
   3   6   3      501.70      472.86      7.09 o 
   4   6   3      110.63       86.54      5.11 o 
   5   6   3       15.83       27.48      5.62 o 
   6   6   3      277.43      288.97     10.54 o 
   7   6   3        8.30       18.87     11.97 o 
   8   6   3       21.73       17.39     10.61 o 
   1   7   3     4297.87     4213.20     23.01 o 
   2   7   3      195.96      250.32      4.50 o 
   3   7   3      729.26      570.28      7.41 o 
   4   7   3      134.75      122.45      5.65 o 
   5   7   3     1702.09     1647.87     21.32 o 
   6   7   3      112.54      133.94      8.26 o 
   7   7   3      321.21      379.04     19.78 o 
   8   7   3       12.86       -1.42      9.30 o 
   0   8   3      885.46     1001.88     12.31 o 
   1   8   3     1588.83     1681.06     12.68 o 
   2   8   3        4.86        0.37      1.64 o 
   3   8   3        2.58        0.00      2.09 o 
   4   8   3      188.63      158.45      6.01 o 
   5   8   3       80.63       90.11      7.05 o 
   6   8   3        0.63       -7.92      5.28 o 
   7   8   3       24.90       -2.96      8.25 o 
   8   8   3        5.82        3.62      9.98 o 
   1   9   3      506.87      552.76      7.01 o 
   2   9   3     1064.61     1200.78      9.73 o 
   3   9   3      191.51      222.66      5.28 o 
   4   9   3      190.97      188.70      6.54 o 
   5   9   3      389.15      393.43      9.39 o 
   6   9   3      114.58      109.24      8.16 o 
   7   9   3        5.18       -1.11     10.16 o 
   0  10   3      817.93      780.58     12.90 o 
   1  10   3      935.74     1064.58      9.93 o 
   2  10   3        2.99        3.99      2.26 o 
   3  10   3       25.10       25.79      3.42 o 
   4  10   3      665.03      668.33     11.25 o 
   5  10   3      157.96      166.55      7.44 o 
   6  10   3       80.57       89.82      8.40 o 
   7  10   3       27.82       26.15     12.14 o 
   1  11   3     2714.84     2657.90     18.16 o 
   2  11   3      307.76      275.04      5.73 o 
   3  11   3        2.70        5.74      3.20 o 
   4  11   3       38.59       34.45      4.92 o 
   5  11   3      546.72      590.56     13.51 o 
   6  11   3      158.40      191.45     12.31 o 
   7  11   3      110.20      149.58     22.14 o 
   0  12   3      206.73      219.30      8.12 o 
   1  12   3      176.72      176.90      5.48 o 
   2  12   3       36.03       33.35      3.59 o 
   3  12   3        2.35        6.82      3.44 o 
   4  12   3      258.62      259.81      9.66 o 
   5  12   3       14.07        8.76      5.50 o 
   6  12   3        9.91       18.13      7.88 o 
   7  12   3        0.01       -4.76     14.08 o 
   1  13   3        0.50        1.98      2.90 o 
   2  13   3       97.75      119.29      5.68 o 
   3  13   3      465.95      499.78     10.36 o 
   4  13   3      407.10      413.70     12.29 o 
   5  13   3      156.28      190.66     11.13 o 
   6  13   3      102.25       74.16     10.87 o 
   0  14   3        6.49        0.00      4.34 o 
   1  14   3      179.88      186.76      6.10 o 
   2  14   3      444.88      399.80      9.22 o 
   3  14   3        7.43        5.54      4.11 o 
   4  14   3      440.76      411.34     13.63 o 
   5  14   3       86.41       78.99      9.67 o 
   6  14   3        0.33       -7.64     11.07 o 
   1  15   3      542.64      576.36     11.24 o 
   2  15   3      669.44      674.31     12.37 o 
   3  15   3       24.43       28.34      5.97 o 
   4  15   3       11.97       12.34      7.17 o 
   5  15   3       79.78       74.24     14.18 o 
   6  15   3        5.28        7.97     10.19 o 
   0  16   3     1109.38     1123.59     20.06 o 
   1  16   3        2.61       -2.03      3.56 o 
   2  16   3      565.70      591.03     13.75 o 
   3  16   3       18.74       13.88      6.56 o 
   4  16   3        5.70       -9.01      7.71 o 
   5  16   3        1.12        4.78     10.86 o 
   1  17   3        3.21        7.46      4.14 o 
   2  17   3       75.95       46.52      8.66 o 
   3  17   3      370.40      374.85     23.77 o 
   4  17   3       14.54        9.41     10.62 o 
   5  17   3        6.35       10.31     14.59 o 
   0  18   3       43.27       18.43      8.77 o 
   1  18   3      182.88      168.57     11.19 o 
   2  18   3       78.50       73.64     12.61 o 
   3  18   3       26.14       38.09     16.29 o 
   4  18   3       99.54      128.15     22.01 o 
   1  19   3       39.29       26.87     12.46 o 
   2  19   3        3.04        5.48      8.79 o 
   3  19   3        0.62        3.47     13.49 o 
   0  20   3        9.53       -7.83     17.59 o 
   1  20   3       83.88       78.96     18.36 o 
   2  20   3        0.02      -11.84     12.20 o 
   1   0   4     2723.67     2488.69     23.44 o 
   2   0   4     4383.18     4386.38     32.38 o 
   3   0   4     4931.33     5076.47     41.63 o 
   4   0   4     1329.02     1239.99     18.75 o 
   5   0   4      428.40      408.92     16.17 o 
   6   0   4     2138.86     2072.83     52.10 o 
   7   0   4      119.12       97.08     14.24 o 
   8   0   4        0.09      -13.17     15.37 o 
   1   1   4     2842.02     2672.66     18.27 o 
   2   1   4      274.21      272.93      4.10 o 
   3   1   4      182.53      152.66      4.06 o 
   4   1   4      577.73      607.84      8.82 o 
   5   1   4      499.58      435.71      9.02 o 
   6   1   4       28.41       18.23      5.99 o 
   7   1   4      244.77      230.88     17.19 o 
   8   1   4        5.63       -8.44     11.49 o 
   0   2   4       96.45      103.25      4.31 o 
   1   2   4     3605.05     3707.26     23.53 o 
   2   2   4       98.87      103.09      2.62 o 
   3   2   4        8.47        7.40      1.72 o 
   4   2   4     1230.98     1235.68     12.86 o 
   5   2   4       71.76       62.63      5.09 o 
   6   2   4       10.62        9.77      5.14 o 
   7   2   4       18.21       -0.89      5.65 o 
   8   2   4       27.24       21.61     10.02 o 
   1   3   4      182.52      190.98      3.60 o 
   2   3   4      625.56      622.29      6.72 o 
   3   3   4        0.24       -1.52      1.87 o 
   4   3   4      478.62      529.50      8.70 o 
   5   3   4      270.29      267.67      8.13 o 
   6   3   4        2.75        6.45      4.93 o 
   7   3   4      109.56      140.80     10.22 o 
   8   3   4        1.24       -1.24      8.74 o 
   0   4   4     7009.22     7203.58     58.84 o 
   1   4   4     1830.09     1843.29     12.11 o 
   2   4   4      448.50      422.61      5.38 o 
   3   4   4       13.84       13.12      2.02 o 
   4   4   4     2753.02     2603.58     21.28 o 
   5   4   4        0.02        6.85      3.90 o 
   6   4   4      515.66      558.24     13.18 o 
   7   4   4       32.99       34.98      8.67 o 
   8   4   4       43.32       35.84     11.53 o 
   1   5   4        0.57       -0.73      1.27 o 
   2   5   4     1970.50     1947.18     13.26 o 
   3   5   4     3062.31     3003.52     20.75 o 
   4   5   4       13.50       18.96      3.42 o 
   5   5   4      575.05      550.39     12.27 o 
   6   5   4        9.68       -0.71      4.56 o 
   7   5   4      119.50      150.14     17.56 o 
   8   5   4        0.06       -7.88      9.16 o 
   0   6   4      531.03      577.18      8.06 o 
   1   6   4       17.77       30.20      2.31 o 
   2   6   4     1866.15     1860.66     11.92 o 
   3   6   4     1352.23     1436.98     12.76 o 
   4   6   4     1140.96     1086.33     12.89 o 
   5   6   4       50.00       59.46      5.15 o 
   6   6   4       73.42       66.64      6.77 o 
   7   6   4       82.47       60.63     17.02 o 
   8   6   4       35.55       10.05     15.18 o 
   1   7   4      292.91      347.32      5.12 o 
   2   7   4      122.01      125.32      3.18 o 
   3   7   4       48.92       59.00      2.45 o 
   4   7   4       23.83       25.41      4.27 o 
   5   7   4        1.50       10.61      3.96 o 
   6   7   4        0.04       -4.61      4.29 o 
   7   7   4        1.06       11.99      9.02 o 
   8   7   4        5.09       13.56     10.10 o 
   0   8   4      435.99      486.77     10.03 o 
   1   8   4     2186.51     2392.36     16.46 o 
   2   8   4      467.58      439.67      5.41 o 
   3   8   4      414.91      390.97      6.73 o 
   4   8   4      782.03      803.71     11.65 o 
   5   8   4       41.66       36.20      4.39 o 
   6   8   4       12.24       16.66      5.56 o 
   7   8   4        1.04        3.50      8.40 o 
   8   8   4       60.40       65.98     13.19 o 
   1   9   4      105.31      123.55      3.93 o 
   2   9   4      232.47      241.69      5.09 o 
   3   9   4     1623.07     1723.43     15.42 o 
   4   9   4       28.76       31.36      4.19 o 
   5   9   4      550.52      511.67     10.50 o 
   6   9   4       28.80       18.00      7.34 o 
   7   9   4        2.12       14.97     11.36 o 
   0  10   4      562.89      523.02     13.48 o 
   1  10   4        1.91        1.29      2.28 o 
   2  10   4     1801.91     1754.58     17.17 o 
   3  10   4       63.16       74.68      4.49 o 
   4  10   4       25.00       20.51      4.25 o 
   5  10   4       88.89       90.08      6.41 o 
   6  10   4      245.03      260.69     13.35 o 
   7  10   4      103.09      125.82     17.47 o 
   1  11   4       37.95       44.92      3.38 o 
   2  11   4      444.19      483.10      9.89 o 
   3  11   4       64.31       77.85      4.70 o 
   4  11   4       51.26       49.21      5.36 o 
   5  11   4       13.29        0.56      6.53 o 
   6  11   4        8.91        8.02      7.21 o 
   7  11   4      120.84      104.38     30.68 o 
   0  12   4      699.07      767.27     15.27 o 
   1  12   4      618.03      611.44      9.62 o 
   2  12   4      597.77      593.29     10.48 o 
   3  12   4      508.25      516.12      9.61 o 
   4  12   4        8.95        1.91      4.60 o 
   5  12   4      285.53      274.44     11.40 o 
   6  12   4        0.55       -1.82      6.99 o 
   7  12   4       13.62       15.95     11.54 o 
   1  13   4        3.70       -1.76      2.97 o 
   2  13   4       43.18       39.64      4.93 o 
   3  13   4      989.14     1011.26     15.30 o 
   4  13   4        9.33        7.54      5.34 o 
   5  13   4       26.02       20.02      7.46 o 
   6  13   4       37.57       52.88     11.82 o 
   0  14   4     3685.55     3517.83     36.31 o 
   1  14   4        5.04        3.64      3.62 o 
   2  14   4       65.82       52.18      5.46 o 
   3  14   4      291.42      294.43      9.76 o 
   4  14   4        0.26        2.43      6.16 o 
   5  14   4       56.41       56.35     11.41 o 
   6  14   4       55.53       61.47     14.47 o 
   1  15   4      534.91      540.71     10.55 o 
   2  15   4      927.63      994.26     14.93 o 
   3  15   4      221.96      202.54      9.54 o 
   4  15   4       73.38       68.19      8.73 o 
   5  15   4       94.92       67.26     13.82 o 
   0  16   4      366.04      380.79     13.50 o 
   1  16   4     1021.67     1060.46     15.93 o 
   2  16   4        0.18       -0.37      4.65 o 
   3  16   4        0.03        4.52      6.76 o 
   4  16   4       50.75       54.48     11.21 o 
   5  16   4       15.70       13.68     11.67 o 
   1  17   4       31.39       24.00      5.11 o 
   2  17   4       28.47       23.74      6.43 o 
   3  17   4       49.41       43.88     11.07 o 
   4  17   4       12.87        6.41     10.46 o 
   0  18   4      899.77      914.63     25.03 o 
   1  18   4      181.35      191.48     10.05 o 
   2  18   4        5.63        3.87      9.80 o 
   3  18   4        6.72        2.49     13.04 o 
   4  18   4        1.62      -12.86     14.35 o 
   1  19   4      242.18      262.99     15.17 o 
   2  19   4      198.97      228.74     19.50 o 
   3  19   4       65.88       28.61     23.68 o 
   0  20   4       65.36      102.83     28.51 o 
   1  20   4       83.17       68.25     15.07 o 
   2  20   4       47.95       38.13     12.65 o 
   1   1   5       11.09        7.31      1.69 o 
   2   1   5      154.43      145.84      3.41 o 
   3   1   5      562.67      601.04      8.11 o 
   4   1   5      134.64      145.44      5.19 o 
   5   1   5      111.51      139.96      7.32 o 
   6   1   5       57.49       71.05      8.46 o 
   7   1   5       16.86       17.71      7.49 o 
   8   1   5        8.48       19.04      9.88 o 
   0   2   5    40337.72    39237.96    445.97 o 
   1   2   5     4437.92     4172.22     26.57 o 
   2   2   5     6756.43     6663.57     37.06 o 
   3   2   5      429.12      447.64      5.65 o 
   4   2   5     1293.28     1195.53     12.91 o 
   5   2   5       43.80       67.50      5.24 o 
   6   2   5       72.27       56.61      8.24 o 
   7   2   5        1.32        1.03      5.96 o 
   8   2   5      220.61      200.36     20.23 o 
   1   3   5     2073.79     2024.32     16.83 o 
   2   3   5      292.63      265.15      5.45 o 
   3   3   5       62.82       78.72      2.63 o 
   4   3   5       11.11        8.65      2.75 o 
   5   3   5      311.54      324.38      9.00 o 
   6   3   5       28.97       22.97      5.66 o 
   7   3   5        6.42        0.90      7.65 o 
   8   3   5       32.49       29.53     10.76 o 
   0   4   5      487.14      484.38      9.14 o 
   1   4   5     1326.44     1341.90     12.25 o 
   2   4   5     5016.28     4945.03     32.02 o 
   3   4   5        8.60        7.64      2.35 o 
   4   4   5       28.25       35.18      3.96 o 
   5   4   5      238.02      230.78      9.17 o 
   6   4   5       74.53       72.06      6.71 o 
   7   4   5        4.40       13.94      7.51 o 
   8   4   5       20.97        3.90     14.92 o 
   1   5   5     1505.01     1497.71     11.01 o 
   2   5   5        2.90       -2.34      1.79 o 
   3   5   5     1376.39     1434.45     12.93 o 
   4   5   5        2.13        2.34      3.13 o 
   5   5   5        0.07        1.32      3.76 o 
   6   5   5        2.30       -0.56      4.56 o 
   7   5   5       19.84       10.38      7.88 o 
   8   5   5        4.88        8.12      9.92 o 
   0   6   5       23.57       13.21      2.83 o 
   1   6   5      361.86      391.96      6.45 o 
   2   6   5     8884.28     8921.08     50.67 o 
   3   6   5        4.91        4.43      2.37 o 
   4   6   5      296.73      288.68      7.80 o 
   5   6   5        5.55        1.28      3.75 o 
   6   6   5      174.12      183.16      9.54 o 
   7   6   5        0.38       18.47      9.28 o 
   8   6   5       53.12       62.35     12.47 o 
   1   7   5     1818.08     1781.30     14.45 o 
   2   7   5      769.31      753.11      9.59 o 
   3   7   5      357.00      373.10      6.80 o 
   4   7   5       46.15       52.68      4.46 o 
   5   7   5      114.59      113.14      6.45 o 
   6   7   5       23.28       21.15      9.33 o 
   7   7   5        5.82       16.98      8.18 o 
   8   7   5        6.78       28.11     10.73 o 
   0   8   5     4417.97     4337.37     42.89 o 
   1   8   5      488.88      512.38      7.34 o 
   2   8   5      184.28      167.29      3.93 o 
   3   8   5       41.77       41.84      3.56 o 
   4   8   5     1477.30     1481.00     16.90 o 
   5   8   5       90.88       97.37      6.71 o 
   6   8   5       54.13       43.91      7.48 o 
   7   8   5        5.86        3.55     10.03 o 
   1   9   5      492.47      528.71      8.60 o 
   2   9   5      108.14      109.01      4.16 o 
   3   9   5      169.20      184.26      6.95 o 
   4   9   5      177.07      163.39      7.82 o 
   5   9   5       96.43       98.62      6.42 o 
   6   9   5       35.01       26.61      8.35 o 
   7   9   5       36.19       19.56     12.17 o 
   0  10   5      864.24      807.94     15.97 o 
   1  10   5      246.24      233.05      6.67 o 
   2  10   5       79.49       78.97      4.09 o 
   3  10   5        2.24       -1.55      2.98 o 
   4  10   5      436.73      430.13     10.33 o 
   5  10   5       57.88       60.57      5.58 o 
   6  10   5        5.97       10.22      7.17 o 
   7  10   5       46.55       57.82     19.04 o 
   1  11   5      188.28      160.84      5.59 o 
   2  11   5      215.48      225.60      6.90 o 
   3  11   5       21.68       29.75      4.33 o 
   4  11   5       28.61       17.33      4.43 o 
   5  11   5       60.06       70.47      8.01 o 
   6  11   5       14.98       13.29      7.35 o 
   7  11   5        4.52      -16.28     17.00 o 
   0  12   5       29.66       18.94      5.39 o 
   1  12   5        0.17       -1.46      3.00 o 
   2  12   5      777.38      781.81     13.17 o 
   3  12   5       49.84       41.09      5.76 o 
   4  12   5      781.25      799.01     15.11 o 
   5  12   5      152.83      154.56      9.50 o 
   6  12   5      180.44      202.43     13.08 o 
   1  13   5      176.81      159.48      7.00 o 
   2  13   5      395.04      368.44      9.51 o 
   3  13   5      125.86      118.00      7.76 o 
   4  13   5       73.49       58.27      7.52 o 
   5  13   5        9.94        8.71      7.76 o 
   6  13   5       30.64       21.72     10.52 o 
   0  14   5       83.09       79.07      7.30 o 
   1  14   5       64.58       65.55      5.42 o 
   2  14   5        2.22        4.67      3.93 o 
   3  14   5       74.37       69.58      8.43 o 
   4  14   5       13.68       14.20      7.74 o 
   5  14   5       17.60       15.25     10.98 o 
   6  14   5        0.06        6.81     13.84 o 
   1  15   5       16.34       28.62      4.70 o 
   2  15   5       14.12       19.49      4.77 o 
   3  15   5       34.94       32.93      6.41 o 
   4  15   5       45.33       33.45      9.36 o 
   5  15   5        2.51        1.56     13.32 o 
   0  16   5       53.78       51.94      8.69 o 
   1  16   5       19.84       14.76      4.72 o 
   2  16   5      123.04      148.43      8.98 o 
   3  16   5        3.34       10.66      7.06 o 
   4  16   5      269.21      298.18     20.64 o 
   5  16   5       24.86        4.98     14.45 o 
   1  17   5      121.08      106.56      7.37 o 
   2  17   5      262.03      227.23     12.24 o 
   3  17   5      170.97      124.41     36.92 o 
   4  17   5        0.98       15.19     14.37 o 
   0  18   5       67.42       53.48     13.91 o 
   1  18   5      279.42      257.43     12.62 o 
   2  18   5       45.15       43.23     10.42 o 
   3  18   5       13.44       -2.23     27.01 o 
   4  18   5       54.23       76.48     32.42 o 
   1  19   5       50.11       58.36     10.06 o 
   2  19   5        3.94       21.27      9.50 o 
   3  19   5        4.75       -2.99     12.16 o 
   0  20   5        4.66        3.24     12.78 o 
   1  20   5      108.68      117.26     13.51 o 
   1   0   6     7545.27     7751.63    174.05 o 
   2   0   6    10231.15     9929.65     78.02 o 
   3   0   6     1263.88     1192.08     19.09 o 
   4   0   6      431.89      388.28     11.61 o 
   5   0   6      107.31      157.84     16.45 o 
   6   0   6      393.26      383.89     20.50 o 
   7   0   6      177.69      135.84     15.90 o 
   8   0   6       62.40       66.82     17.65 o 
   1   1   6     1469.22     1501.26     13.88 o 
   2   1   6      653.61      688.94      7.85 o 
   3   1   6     1013.90      889.58     11.24 o 
   4   1   6      158.99      180.22      5.23 o 
   5   1   6      537.77      530.42     11.44 o 
   6   1   6        1.06       -5.52      5.36 o 
   7   1   6        9.70       -1.75      6.60 o 
   8   1   6        6.75       12.13      9.55 o 
   0   2   6     6489.42     6393.98     65.38 o 
   1   2   6      848.08      889.38     11.93 o 
   2   2   6      285.26      263.63      5.02 o 
   3   2   6      465.47      435.95      5.76 o 
   4   2   6       81.58       83.05      4.10 o 
   5   2   6      112.58      120.67      6.37 o 
   6   2   6       11.09        7.19      5.15 o 
   7   2   6       15.13       14.96      8.25 o 
   8   2   6        7.25        2.17      8.88 o 
   1   3   6        0.60        0.44      1.98 o 
   2   3   6      137.35      133.29      3.70 o 
   3   3   6       58.15       51.88      2.66 o 
   4   3   6        5.67        6.48      3.15 o 
   5   3   6      819.43      859.72     14.68 o 
   6   3   6        4.32       -1.14      4.82 o 
   7   3   6        3.14        9.09      7.37 o 
   8   3   6        0.01       -0.50      9.22 o 
   0   4   6    17527.00    17782.15    136.44 o 
   1   4   6        8.60       19.59      2.86 o 
   2   4   6     1244.22     1111.56     11.45 o 
   3   4   6     4038.20     4222.52     29.05 o 
   4   4   6      418.02      383.64      8.42 o 
   5   4   6       17.89        9.44      4.20 o 
   6   4   6      248.48      259.03     10.67 o 
   7   4   6       27.87       23.88     10.92 o 
   8   4   6       59.33       78.70     13.53 o 
   1   5   6     1649.95     1502.14     11.83 o 
   2   5   6      712.00      702.59      8.83 o 
   3   5   6     2072.09     2022.16     20.21 o 
   4   5   6      635.36      629.44     10.75 o 
   5   5   6      104.59      107.88      6.10 o 
   6   5   6       25.27       29.78      5.20 o 
   7   5   6       48.33       45.50     11.16 o 
   8   5   6        8.97       20.58     10.54 o 
   0   6   6     8332.99     7620.01     65.29 o 
   1   6   6     2379.75     2549.42     17.01 o 
   2   6   6      721.35      659.71      8.90 o 
   3   6   6      220.67      237.65      5.61 o 
   4   6   6        5.78        8.78      4.22 o 
   5   6   6        3.36       -5.43      3.62 o 
   6   6   6      133.28      135.77      9.35 o 
   7   6   6        0.13        2.07      6.74 o 
   8   6   6       39.12       32.32     11.38 o 
   1   7   6      860.47      860.71      9.19 o 
   2   7   6      517.90      609.78      7.51 o 
   3   7   6        0.16       -1.96      2.34 o 
   4   7   6        1.12       -0.43      3.39 o 
   5   7   6      160.74      162.66      7.70 o 
   6   7   6        5.07       -1.34      5.52 o 
   7   7   6       30.79       66.80     14.02 o 
   0   8   6     8419.76     8621.23     89.15 o 
   1   8   6     1065.01     1165.28     12.07 o 
   2   8   6       94.68       77.79      3.76 o 
   3   8   6       39.02       42.05      4.49 o 
   4   8   6       18.65       15.86      4.33 o 
   5   8   6       86.04       88.60      7.13 o 
   6   8   6      224.41      244.62     13.15 o 
   7   8   6       27.51       43.62     13.11 o 
   1   9   6      363.99      272.49      6.90 o 
   2   9   6     1387.15     1403.70     14.49 o 
   3   9   6      865.30      875.56     14.08 o 
   4   9   6      242.62      225.80      9.47 o 
   5   9   6      208.69      209.02      8.81 o 
   6   9   6       89.01       58.88     11.93 o 
   7   9   6        4.36       -2.58      9.69 o 
   0  10   6     2285.54     2099.60     27.89 o 
   1  10   6      327.21      348.53      8.05 o 
   2  10   6     1274.68     1262.14     16.50 o 
   3  10   6      193.48      171.16      7.42 o 
   4  10   6       18.46       20.94      5.10 o 
   5  10   6      119.38      138.97      9.82 o 
   6  10   6       33.65       30.29      9.87 o 
   7  10   6       19.39       -2.86     11.01 o 
   1  11   6      104.54      107.01      5.59 o 
   2  11   6      881.93      861.59     13.48 o 
   3  11   6      408.92      370.38     11.04 o 
   4  11   6       98.79      110.98      7.56 o 
   5  11   6       29.15       35.57      6.98 o 
   6  11   6        4.42        0.31      8.82 o 
   7  11   6        3.67       26.62     13.38 o 
   0  12   6      624.32      615.98     16.75 o 
   1  12   6        0.14        1.14      3.57 o 
   2  12   6        0.02        6.21      3.86 o 
   3  12   6       10.89        6.81      5.02 o 
   4  12   6       43.95       47.61      6.75 o 
   5  12   6        5.49        9.19      7.61 o 
   6  12   6       50.83       30.79     11.78 o 
   1  13   6       23.87       22.96      4.48 o 
   2  13   6       24.98       28.69      4.58 o 
   3  13   6      464.91      461.86     12.93 o 
   4  13   6       36.47       32.51      7.30 o 
   5  13   6       13.53       -1.38     12.78 o 
   6  13   6      110.45       90.47     19.84 o 
   0  14   6       37.52       39.39      6.99 o 
   1  14   6       30.46       23.22      4.45 o 
   2  14   6      645.04      643.07     14.00 o 
   3  14   6       69.41       65.51     10.89 o 
   4  14   6      104.40      136.43     10.95 o 
   5  14   6       94.73       83.30     15.10 o 
   6  14   6        0.86       -4.28     13.22 o 
   1  15   6       42.09       47.68      5.17 o 
   2  15   6      152.46      177.32      8.63 o 
   3  15   6      178.26      182.97     10.98 o 
   4  15   6        2.14        2.89      7.56 o 
   5  15   6        4.74        9.06     18.56 o 
   0  16   6       35.95       55.42      9.26 o 
   1  16   6      153.19      137.38      7.81 o 
   2  16   6        0.09       11.36      5.38 o 
   3  16   6        6.59        5.66      6.33 o 
   4  16   6       16.74        7.77     20.68 o 
   5  16   6       14.81       23.58     15.14 o 
   1  17   6        4.01        0.99      5.29 o 
   2  17   6        7.65       11.37      6.75 o 
   3  17   6       51.32       54.97     16.40 o 
   4  17   6       16.73       27.74     15.65 o 
   0  18   6       10.12       19.30     13.27 o 
   1  18   6      105.88      104.18     10.41 o 
   2  18   6       48.19       41.68     15.71 o 
   3  18   6       61.60       80.97     18.18 o 
   1  19   6       24.96       14.06      9.71 o 
   2  19   6        0.06        3.19     10.40 o 
   0  20   6       95.03      114.50     19.84 o 
   1  20   6       16.48       21.51     10.29 o 
   1   1   7     4186.41     4021.42     39.14 o 
   2   1   7     3907.33     4021.52     26.82 o 
   3   1   7     1410.60     1355.86     11.19 o 
   4   1   7      226.80      210.26      6.26 o 
   5   1   7        0.35       -5.20      4.67 o 
   6   1   7      147.90      145.51      8.46 o 
   7   1   7      220.15      272.87     17.44 o 
   8   1   7        0.27        1.28      9.25 o 
   0   2   7     1242.95     1226.43     22.93 o 
   1   2   7       47.87       36.98      3.43 o 
   2   2   7     1031.49     1098.51     11.94 o 
   3   2   7       19.79       24.06      2.14 o 
   4   2   7      875.62      889.26     11.48 o 
   5   2   7      141.13      171.84      9.39 o 
   6   2   7        0.40       -2.01      5.26 o 
   7   2   7       77.80       86.68     10.98 o 
   8   2   7        2.70       10.59     10.23 o 
   1   3   7     8547.42     8201.49     67.20 o 
   2   3   7     2915.04     2846.64     22.13 o 
   3   3   7      758.04      672.31      7.95 o 
   4   3   7       29.58       28.97      3.85 o 
   5   3   7      515.33      471.49     10.08 o 
   6   3   7        0.47       -2.06      4.90 o 
   7   3   7      200.87      235.74     14.59 o 
   8   3   7       12.97       10.22     13.33 o 
   0   4   7     8383.25     8624.80     78.67 o 
   1   4   7       58.88       40.88      3.04 o 
   2   4   7       26.85       25.60      2.85 o 
   3   4   7       87.85       89.00      3.98 o 
   4   4   7      212.64      216.20      6.79 o 
   5   4   7       50.09       51.49      5.37 o 
   6   4   7        0.72       -5.46      4.26 o 
   7   4   7       15.57       19.08      8.19 o 
   8   4   7        5.12        7.64      9.64 o 
   1   5   7      829.14      809.68     10.55 o 
   2   5   7     3443.14     3537.13     25.83 o 
   3   5   7       50.61       58.89      3.87 o 
   4   5   7       34.21       41.72      4.38 o 
   5   5   7        3.50        5.52      4.20 o 
   6   5   7       13.76        8.69      5.52 o 
   7   5   7       15.62       14.97     11.77 o 
   8   5   7        0.24       -2.72      9.82 o 
   0   6   7      347.27      409.24     13.58 o 
   1   6   7       25.87       19.95      2.25 o 
   2   6   7       25.78       29.92      2.93 o 
   3   6   7      258.16      300.03      7.35 o 
   4   6   7      686.51      707.71     11.70 o 
   5   6   7      115.69      134.38      7.64 o 
   6   6   7       11.25       16.92      6.59 o 
   7   6   7       34.27       31.91     12.28 o 
   8   6   7        2.70      -13.25     11.27 o 
   1   7   7     5040.17     4974.58     30.52 o 
   2   7   7      214.47      226.48      5.56 o 
   3   7   7      776.49      656.66     11.21 o 
   4   7   7      206.40      193.96      8.23 o 
   5   7   7      391.19      372.36     13.17 o 
   6   7   7        4.58        5.45      5.83 o 
   7   7   7      232.10      267.42     21.44 o 
   0   8   7     2414.46     2386.99     26.73 o 
   1   8   7      875.89      988.19     10.60 o 
   2   8   7      443.48      373.00      7.94 o 
   3   8   7      448.53      430.60     11.20 o 
   4   8   7      174.19      183.67      8.13 o 
   5   8   7       20.05       23.65      5.38 o 
   6   8   7       17.81        7.74      6.73 o 
   7   8   7       17.20       11.71     10.91 o 
   1   9   7      202.35      211.28      8.12 o 
   2   9   7       91.82      103.24      5.59 o 
   3   9   7        3.23        4.21      3.96 o 
   4   9   7       38.31       52.75      5.95 o 
   5   9   7      118.51      103.00      7.60 o 
   6   9   7        1.74       -1.49      6.69 o 
   7   9   7        0.13        5.09     10.72 o 
   0  10   7      447.11      416.15     14.06 o 
   1  10   7      549.50      565.22     10.16 o 
   2  10   7      139.58      163.87      9.25 o 
   3  10   7       67.87       73.85      6.35 o 
   4  10   7        9.84       15.14      4.91 o 
   5  10   7        0.03        0.14      5.05 o 
   6  10   7       76.96       82.74     12.34 o 
   7  10   7       21.92       16.78     10.54 o 
   1  11   7     1367.52     1349.24     16.51 o 
   2  11   7       47.55       55.03      5.20 o 
   3  11   7       89.72      106.64      7.25 o 
   4  11   7       93.46       82.26      7.60 o 
   5  11   7      345.51      353.68     14.63 o 
   6  11   7        5.65        6.38     10.85 o 
   7  11   7       91.35      122.67     15.39 o 
   0  12   7     1796.08     1838.65     27.91 o 
   1  12   7       14.05        6.73      3.90 o 
   2  12   7       13.35       10.80      7.24 o 
   3  12   7       10.74       20.07      5.26 o 
   4  12   7       67.68       66.64      8.30 o 
   5  12   7      183.14      159.28     14.10 o 
   6  12   7        7.54        5.83     14.58 o 
   1  13   7      256.95      282.22     11.10 o 
   2  13   7       14.97        9.94      4.75 o 
   3  13   7       65.19       65.56      6.91 o 
   4  13   7        9.61        8.53      8.18 o 
   5  13   7       94.16      105.89     15.81 o 
   6  13   7       10.87       13.07     14.81 o 
   0  14   7       22.21       19.44      6.83 o 
   1  14   7        1.25       -4.05      3.76 o 
   2  14   7      131.47      152.87      8.52 o 
   3  14   7       77.44       78.70      7.84 o 
   4  14   7       30.40       35.92      8.77 o 
   5  14   7       84.31      126.76     17.01 o 
   1  15   7      275.49      252.26      8.75 o 
   2  15   7       35.57       32.78      5.68 o 
   3  15   7        9.97        6.70      5.99 o 
   4  15   7       13.95       -3.82     10.44 o 
   5  15   7      145.45      167.55     23.06 o 
   0  16   7       18.32       21.27      7.79 o 
   1  16   7       66.50       65.85      6.48 o 
   2  16   7       27.51       27.33      6.24 o 
   3  16   7       34.61       20.27      8.61 o 
   4  16   7        4.95       -3.85     12.98 o 
   5  16   7        1.01       -7.05     13.63 o 
   1  17   7       38.64       46.32     12.84 o 
   2  17   7        3.75        0.66      8.40 o 
   3  17   7      185.95      190.94     48.56 o 
   4  17   7        5.91       -1.56     13.12 o 
   0  18   7        2.60       13.73     12.87 o 
   1  18   7       88.76      104.00     11.86 o 
   2  18   7        5.49        0.30     12.42 o 
   3  18   7        0.48       -9.38     26.77 o 
   1  19   7       19.05        6.25      9.42 o 
   2  19   7       26.63       32.61     19.69 o 
   0   0   8     2550.01     2630.82     64.75 o 
   1   0   8     8736.59     9331.98    130.37 o 
   2   0   8     4362.49     4560.63     44.94 o 
   3   0   8      482.69      450.51     14.42 o 
   4   0   8       39.23       34.60      5.04 o 
   5   0   8      335.45      336.64     15.28 o 
   6   0   8      228.16      221.94     20.31 o 
   7   0   8       10.71       14.57     13.21 o 
   8   0   8       67.14       88.18     19.13 o 
   1   1   8    10499.03    10463.50     83.05 o 
   2   1   8     1639.23     1753.85     16.44 o 
   3   1   8      168.90      129.93      4.58 o 
   4   1   8      161.44      159.22      6.53 o 
   5   1   8      314.22      308.79     10.36 o 
   6   1   8       91.30       92.56      7.50 o 
   7   1   8      179.37      170.35     13.83 o 
   8   1   8        6.86      -13.70      9.13 o 
   0   2   8     6021.40     6896.85    103.62 o 
   1   2   8      513.36      493.93      9.62 o 
   2   2   8     1661.19     1699.84     16.38 o 
   3   2   8       10.34        7.61      2.70 o 
   4   2   8      262.83      274.74      7.78 o 
   5   2   8        6.44        4.09      4.21 o 
   6   2   8        1.42       -3.96      4.88 o 
   7   2   8        1.41       -5.70      7.09 o 
   8   2   8        0.02       14.07     10.46 o 
   1   3   8     5159.06     5010.64     42.12 o 
   2   3   8      128.66      144.52      5.36 o 
   3   3   8      148.77      184.20      4.59 o 
   4   3   8       44.78       46.92      4.71 o 
   5   3   8       80.59       71.47      5.46 o 
   6   3   8       34.08       19.92      6.57 o 
   7   3   8       86.51       83.23     11.04 o 
   8   3   8        0.00        8.90      9.77 o 
   0   4   8     1361.92     1310.44     25.05 o 
   1   4   8     1278.03     1388.53     17.09 o 
   2   4   8      398.55      429.46      5.80 o 
   3   4   8      198.88      195.19      5.64 o 
   4   4   8      627.05      582.33     10.41 o 
   5   4   8      174.55      162.90      9.95 o 
   6   4   8       64.40       71.34      7.96 o 
   7   4   8        3.50        9.25      8.92 o 
   8   4   8       54.31       50.43     12.70 o 
   1   5   8     3138.44     2924.95     26.48 o 
   2   5   8     1249.12     1258.14     11.87 o 
   3   5   8     1823.88     1748.19     24.89 o 
   4   5   8        3.54        2.44      3.43 o 
   5   5   8      588.89      578.30     12.29 o 
   6   5   8       23.82       30.11      7.21 o 
   7   5   8      128.02      171.31     18.25 o 
   0   6   8       36.95       45.72      5.33 o 
   1   6   8     1194.67     1226.31     13.72 o 
   2   6   8       85.50       83.80      3.98 o 
   3   6   8      112.63      113.18      5.85 o 
   4   6   8        0.23       -0.74      3.92 o 
   5   6   8       28.47       24.09      5.61 o 
   6   6   8      292.84      279.64     16.96 o 
   7   6   8        9.96       10.15     14.21 o 
   1   7   8      871.87      833.26     10.89 o 
   2   7   8      510.19      524.52     10.80 o 
   3   7   8      398.65      388.40      9.93 o 
   4   7   8        0.01        0.61      4.47 o 
   5   7   8        2.60        0.82      4.91 o 
   6   7   8        8.93       16.81      7.14 o 
   7   7   8        0.01       -9.18     10.28 o 
   0   8   8       55.95       58.92      6.17 o 
   1   8   8        4.80        6.90      2.97 o 
   2   8   8       27.81       19.98      3.75 o 
   3   8   8       14.36       14.69      4.18 o 
   4   8   8        1.49        0.03      4.35 o 
   5   8   8        4.19       -7.12      4.74 o 
   6   8   8      172.08      157.97     11.55 o 
   7   8   8        1.23       -4.05      9.07 o 
   1   9   8      665.92      614.73     10.84 o 
   2   9   8      380.93      388.63     10.53 o 
   3   9   8     1819.09     1792.77     30.01 o 
   4   9   8      299.47      310.42     10.39 o 
   5   9   8      231.10      245.46     11.41 o 
   6   9   8       20.45       16.53      7.32 o 
   7   9   8       56.05       50.81     18.71 o 
   0  10   8       15.82       13.45      5.48 o 
   1  10   8      269.58      282.53      8.13 o 
   2  10   8       20.38       23.76      4.79 o 
   3  10   8       29.34       26.44      5.49 o 
   4  10   8      197.01      194.66     10.38 o 
   5  10   8        8.30        7.26      6.28 o 
   6  10   8      114.48      145.19     13.99 o 
   7  10   8       36.85       36.49     12.73 o 
   1  11   8       47.78       43.39      5.04 o 
   2  11   8       10.09       -0.32      4.15 o 
   3  11   8       93.19       87.40      6.94 o 
   4  11   8      148.52      162.23     10.08 o 
   5  11   8       17.59       30.48      9.36 o 
   6  11   8        1.91        5.01     12.47 o 
   0  12   8      568.01      536.05     14.90 o 
   1  12   8       59.53       55.18      5.51 o 
   2  12   8       11.78        6.59      4.60 o 
   3  12   8        0.15       -1.14      4.61 o 
   4  12   8       44.80       66.45      8.77 o 
   5  12   8       16.17        0.20      7.39 o 
   6  12   8       26.92       40.17     31.31 o 
   1  13   8      215.54      215.36      7.82 o 
   2  13   8        0.20        6.11      4.60 o 
   3  13   8      398.84      428.92     13.56 o 
   4  13   8       24.10       18.63      7.79 o 
   5  13   8       40.37       45.74     12.96 o 
   6  13   8        2.13       -9.42     13.06 o 
   0  14   8        2.76       -2.36      5.81 o 
   1  14   8        9.11        6.16      4.14 o 
   2  14   8        1.78        3.33      4.77 o 
   3  14   8        0.41       -8.57      5.71 o 
   4  14   8       73.81       67.54     11.66 o 
   5  14   8        0.28       12.41     11.80 o 
   1  15   8      316.65      351.49     11.42 o 
   2  15   8       29.30       16.97      5.65 o 
   3  15   8        8.30       15.96      7.35 o 
   4  15   8        0.95        8.11     14.83 o 
   5  15   8       24.10       18.13     29.43 o 
   0  16   8      344.22      335.35     14.65 o 
   1  16   8       31.02       23.93      7.41 o 
   2  16   8        6.85       -0.52      5.55 o 
   3  16   8       26.40        1.23     10.31 o 
   4  16   8       58.85       46.38     16.73 o 
   1  17   8        5.30        8.88      7.75 o 
   2  17   8       16.60       14.15     13.80 o 
   3  17   8       48.62       32.91     15.41 o 
   4  17   8        5.64        8.65     13.47 o 
   0  18   8       10.86        8.55     10.32 o 
   1  18   8        3.65        9.24     10.75 o 
   2  18   8       23.57       39.27     12.57 o 
   3  18   8        5.22       10.69     16.04 o 
   1  19   8       73.71       89.20     13.56 o 
   2  19   8        0.82        7.89     13.57 o 
   1   1   9       17.24       56.65      5.27 o 
   2   1   9      352.40      356.65      7.14 o 
   3   1   9     1272.39     1367.17     13.74 o 
   4   1   9      150.38      153.82      6.37 o 
   5   1   9      235.75      243.53     10.41 o 
   6   1   9      106.25      100.05      8.02 o 
   7   1   9       18.79       30.57     13.21 o 
   8   1   9        3.72       -2.78      9.59 o 
   0   2   9      111.56      116.42      8.49 o 
   1   2   9     3429.45     3907.46     37.26 o 
   2   2   9      229.50      199.90      6.51 o 
   3   2   9       70.86       71.54      3.59 o 
   4   2   9     4630.75     4477.15     36.26 o 
   5   2   9      106.38      107.28      7.44 o 
   6   2   9      752.61      768.61     20.70 o 
   7   2   9       14.39       20.73      8.79 o 
   8   2   9        4.44        5.22      9.99 o 
   1   3   9      609.83      754.52     11.17 o 
   2   3   9      217.07      221.73      5.88 o 
   3   3   9     3996.68     3911.66     36.42 o 
   4   3   9        0.53        0.77      3.92 o 
   5   3   9      551.57      529.74     13.20 o 
   6   3   9        1.54        2.04      5.26 o 
   7   3   9       13.22       14.90      8.22 o 
   0   4   9      640.27      776.60     22.75 o 
   1   4   9        0.71        3.30      2.75 o 
   2   4   9      985.47     1000.73     10.27 o 
   3   4   9      776.37      822.93     12.65 o 
   4   4   9       95.38      100.33      6.00 o 
   5   4   9      138.53      165.19      9.26 o 
   6   4   9      128.18      121.15      9.36 o 
   7   4   9        4.69       -5.85     10.50 o 
   1   5   9       49.12       57.75      4.21 o 
   2   5   9      271.45      234.33      5.15 o 
   3   5   9      374.33      406.22     10.06 o 
   4   5   9       98.75      110.42      7.09 o 
   5   5   9       62.64       63.41      6.69 o 
   6   5   9       63.27       36.60     10.89 o 
   7   5   9       19.26       35.55     12.62 o 
   0   6   9      148.90      187.54     10.01 o 
   1   6   9       50.25       61.23      3.89 o 
   2   6   9     1617.42     1643.35     17.48 o 
   3   6   9      386.75      348.84      9.22 o 
   4   6   9      585.37      595.08     14.69 o 
   5   6   9      246.46      245.66     10.40 o 
   6   6   9      262.20      312.85     17.53 o 
   7   6   9        9.81        1.62     10.98 o 
   1   7   9        5.42        6.80      3.03 o 
   2   7   9       11.89       25.65      4.35 o 
   3   7   9     1476.19     1487.57     20.71 o 
   4   7   9      168.07      183.89      8.74 o 
   5   7   9      718.00      686.04     17.08 o 
   6   7   9       46.35       48.25      9.12 o 
   7   7   9        8.62        4.80      9.19 o 
   0   8   9      480.15      436.40     13.20 o 
   1   8   9      230.69      216.74      8.60 o 
   2   8   9      299.67      276.95     12.58 o 
   3   8   9        6.31        5.62      4.84 o 
   4   8   9      501.10      471.07     12.02 o 
   5   8   9       20.56       16.64      6.08 o 
   6   8   9       46.36       53.78      9.82 o 
   7   8   9        3.42        4.73      9.49 o 
   1   9   9       95.59      111.38      5.62 o 
   2   9   9      343.68      314.95      9.49 o 
   3   9   9        1.25        1.44      4.41 o 
   4   9   9        4.14       -3.16      4.56 o 
   5   9   9        4.59       10.38      5.85 o 
   6   9   9        1.31       -0.78      7.16 o 
   7   9   9       18.99       11.02     10.26 o 
   0  10   9      306.88      286.28     12.04 o 
   1  10   9      725.11      683.11     13.23 o 
   2  10   9      162.87      165.46      7.83 o 
   3  10   9      124.29      114.95      7.92 o 
   4  10   9       61.45       67.67      7.25 o 
   5  10   9       98.32      114.40     12.67 o 
   6  10   9        0.20        5.34     12.65 o 
   1  11   9        6.00       10.40      4.41 o 
   2  11   9       65.87       66.18      6.12 o 
   3  11   9      603.92      616.43     17.37 o 
   4  11   9        6.69        8.34      5.03 o 
   5  11   9      109.72      119.84     15.67 o 
   6  11   9        5.47      -12.63     11.68 o 
   0  12   9      924.41      880.46     29.66 o 
   1  12   9        1.07       -0.03      3.71 o 
   2  12   9      335.64      329.65     10.93 o 
   3  12   9        5.14        4.68      4.70 o 
   4  12   9       63.40       51.97      8.39 o 
   5  12   9        0.01        9.69      9.67 o 
   6  12   9       45.04       45.35     17.83 o 
   1  13   9      191.05      187.55      8.07 o 
   2  13   9      236.33      277.21     10.47 o 
   3  13   9        1.73        2.73      5.20 o 
   4  13   9       24.68       18.29      9.09 o 
   5  13   9        4.97        4.58     12.96 o 
   0  14   9        3.19       -1.60      6.60 o 
   1  14   9      134.31      118.39      7.31 o 
   2  14   9        0.32       -1.69      4.67 o 
   3  14   9       57.18       39.40      7.96 o 
   4  14   9       10.46        3.22     10.76 o 
   5  14   9       17.69        7.95     14.02 o 
   1  15   9        2.67        8.27      5.23 o 
   2  15   9        3.71       -3.48      5.69 o 
   3  15   9      120.77      134.61     16.63 o 
   4  15   9        5.52      -14.72      9.81 o 
   5  15   9        0.53       -9.56     13.63 o 
   0  16   9      218.59      205.97     15.65 o 
   1  16   9        4.97       -1.06      5.56 o 
   2  16   9      164.79      181.27     16.26 o 
   3  16   9        8.69        5.70     13.59 o 
   4  16   9       13.68       25.60     15.90 o 
   1  17   9       72.36       96.77     11.45 o 
   2  17   9       35.45       24.56     16.03 o 
   3  17   9        0.06        8.88     23.15 o 
   0  18   9       66.88      115.52     19.37 o 
   1  18   9       32.16       38.40     10.71 o 
   2  18   9       16.76       21.42     14.14 o 
   1  19   9       18.59       24.21     10.47 o 
   0   0  10      175.72      143.03     14.59 o 
   1   0  10     4590.78     5195.04     82.15 o 
   2   0  10     3783.48     3712.16     46.50 o 
   3   0  10       16.86       14.97      5.45 o 
   4   0  10     2794.15     2717.67     53.32 o 
   5   0  10       11.43        4.37      6.72 o 
   6   0  10      259.34      298.99     16.45 o 
   7   0  10        5.40        6.95     12.42 o 
   1   1  10      117.39      157.04      7.36 o 
   2   1  10       81.18       92.65      5.36 o 
   3   1  10      308.42      348.22      8.23 o 
   4   1  10      225.24      227.84      8.99 o 
   5   1  10       22.45        7.63      4.87 o 
   6   1  10        1.82        0.09      5.08 o 
   7   1  10       15.66        9.87      9.42 o 
   0   2  10       17.95       27.03      4.79 o 
   1   2  10        1.15        1.63      2.65 o 
   2   2  10      179.49      174.65      6.53 o 
   3   2  10      893.99      893.86     18.35 o 
   4   2  10       37.78       41.89      4.76 o 
   5   2  10       74.51       82.49      7.02 o 
   6   2  10        2.78       -1.69      5.06 o 
   7   2  10        6.70       11.16      9.49 o 
   1   3  10       53.70       59.17      4.12 o 
   2   3  10      297.29      282.18      6.93 o 
   3   3  10       95.88      100.27      5.69 o 
   4   3  10      110.18       98.41      6.60 o 
   5   3  10      168.70      177.94      8.86 o 
   6   3  10       14.03       15.42      5.95 o 
   7   3  10        3.43        2.56     10.77 o 
   0   4  10      481.50      406.09     15.35 o 
   1   4  10      302.78      366.46      9.12 o 
   2   4  10     3239.06     3122.16     26.86 o 
   3   4  10      130.17      141.56      7.12 o 
   4   4  10     1350.95     1372.71     21.32 o 
   5   4  10      116.97      101.64      9.19 o 
   6   4  10       91.39       99.67      9.70 o 
   7   4  10        0.47      -11.90      9.95 o 
   1   5  10       57.94       74.38      5.17 o 
   2   5  10      366.16      331.13      8.46 o 
   3   5  10      228.72      258.83      8.58 o 
   4   5  10       60.02       59.60      6.20 o 
   5   5  10       17.69       23.10      6.34 o 
   6   5  10       20.11       22.94      9.25 o 
   7   5  10      126.42      111.93     14.60 o 
   0   6  10     2057.28     1911.36     32.27 o 
   1   6  10      648.25      651.11     13.59 o 
   2   6  10      229.84      232.89      7.47 o 
   3   6  10      853.94      818.53     14.98 o 
   4   6  10      214.07      206.29     11.82 o 
   5   6  10       98.18      113.46      9.42 o 
   6   6  10       68.34       87.68     12.32 o 
   7   6  10       30.53       23.94     10.57 o 
   1   7  10       80.25       67.43      5.46 o 
   2   7  10      156.17      154.27      7.35 o 
   3   7  10        4.50        8.06      4.90 o 
   4   7  10       10.81        8.71      4.78 o 
   5   7  10       20.12       25.90      6.89 o 
   6   7  10       99.80      113.99     15.73 o 
   7   7  10        0.23        0.30      9.04 o 
   0   8  10     1149.75     1009.82     20.45 o 
   1   8  10       13.84        6.82      3.96 o 
   2   8  10      387.34      390.24     13.63 o 
   3   8  10        5.62        7.40      4.84 o 
   4   8  10      601.20      618.81     16.88 o 
   5   8  10       98.90       82.55      8.27 o 
   6   8  10        1.53       -8.16      8.98 o 
   7   8  10       10.72       28.61     13.03 o 
   1   9  10       11.56       15.41      4.11 o 
   2   9  10        0.57       -2.28      3.79 o 
   3   9  10      117.63      111.54      8.27 o 
   4   9  10      167.08      148.43      9.67 o 
   5   9  10        3.15        4.66      6.78 o 
   6   9  10       77.93       56.80     17.22 o 
   0  10  10      200.79      200.99     10.83 o 
   1  10  10      478.52      494.17     11.91 o 
   2  10  10     1162.90     1111.88     17.96 o 
   3  10  10       62.53       41.89      9.20 o 
   4  10  10       68.08       80.77      7.77 o 
   5  10  10       10.83       12.88      8.46 o 
   6  10  10      247.99      216.03     44.07 o 
   1  11  10        1.65        9.39      4.71 o 
   2  11  10      213.04      194.68      8.90 o 
   3  11  10       20.98       20.13      5.66 o 
   4  11  10       55.79       38.58      8.33 o 
   5  11  10       14.94       17.57     13.63 o 
   6  11  10        0.75       11.56     14.76 o 
   0  12  10      189.28      179.70     11.56 o 
   1  12  10        1.28       -2.53      4.12 o 
   2  12  10      503.76      482.00     12.88 o 
   3  12  10       14.60       16.40      6.25 o 
   4  12  10        0.68       -1.06      6.71 o 
   5  12  10       24.63       11.62     13.72 o 
   6  12  10        0.63      -10.54     12.35 o 
   1  13  10       40.46       39.26      5.68 o 
   2  13  10      178.93      175.40     10.75 o 
   3  13  10      126.89       98.95      9.19 o 
   4  13  10        2.88       -1.28      9.93 o 
   5  13  10       20.95       27.22     15.46 o 
   0  14  10       85.32       80.87      9.94 o 
   1  14  10       92.66       82.79      7.19 o 
   2  14  10       69.84       60.67      8.08 o 
   3  14  10        3.71        7.62      8.64 o 
   4  14  10      469.89      491.43     26.45 o 
   5  14  10        1.07        9.77     14.83 o 
   1  15  10       11.86       10.63      5.82 o 
   2  15  10        4.31       -3.11      5.96 o 
   3  15  10       14.83       29.43     11.86 o 
   4  15  10       47.05       32.88     16.80 o 
   0  16  10       18.22       11.27     12.77 o 
   1  16  10       77.42       80.56      9.18 o 
   2  16  10       10.29        3.35     10.89 o 
   3  16  10       59.31       61.10     17.79 o 
   4  16  10        1.33       -3.88     14.96 o 
   1  17  10        8.72        8.89      8.07 o 
   2  17  10       52.57       61.38     13.86 o 
   3  17  10        8.17      -15.98     13.67 o 
   0  18  10       52.01       37.35     17.54 o 
   1  18  10       22.18       16.84      9.68 o 
   2  18  10        5.80        7.35     12.69 o 
   1   1  11     1213.44     1138.74     15.86 o 
   2   1  11       15.43       11.99      3.72 o 
   3   1  11        6.31       10.07      4.54 o 
   4   1  11       21.93       24.06      5.81 o 
   5   1  11      140.41      140.37      8.38 o 
   6   1  11       35.84       31.77      8.72 o 
   7   1  11        4.92       11.57      9.71 o 
   0   2  11     2376.52     2393.60     33.96 o 
   1   2  11        3.32        6.96      3.25 o 
   2   2  11     1347.30     1248.85     16.23 o 
   3   2  11      403.75      369.57     12.69 o 
   4   2  11      446.05      447.10     12.76 o 
   5   2  11       44.36       53.92      6.77 o 
   6   2  11      227.21      218.08     12.32 o 
   7   2  11        6.10       18.45     12.36 o 
   1   3  11     1153.58     1131.92     16.29 o 
   2   3  11      555.70      613.36     10.38 o 
   3   3  11      554.89      524.87     13.76 o 
   4   3  11       48.93       55.66      6.29 o 
   5   3  11        0.06       -0.84      5.12 o 
   6   3  11       26.96       33.06      8.53 o 
   7   3  11       92.72       98.96     22.96 o 
   0   4  11     1694.58     1745.39     45.65 o 
   1   4  11      520.97      485.57     12.30 o 
   2   4  11       12.03        1.18      4.04 o 
   3   4  11       10.73        8.57      5.10 o 
   4   4  11        7.93       -2.33      4.63 o 
   5   4  11       16.57       15.91      8.07 o 
   6   4  11      481.98      488.87     18.50 o 
   7   4  11        4.91        0.60      9.43 o 
   1   5  11        2.56        6.10      3.98 o 
   2   5  11       24.44       23.42      4.30 o 
   3   5  11       21.10       26.86      5.27 o 
   4   5  11      103.60      118.36      8.84 o 
   5   5  11       27.90       47.72      9.59 o 
   6   5  11      117.90      126.51     11.93 o 
   7   5  11        9.59       18.61     10.33 o 
   0   6  11     2382.44     2589.63     39.96 o 
   1   6  11       91.76       99.18      8.70 o 
   2   6  11      456.09      431.83     11.73 o 
   3   6  11       43.94       37.59      5.85 o 
   4   6  11       10.23        4.72      5.09 o 
   5   6  11       25.74       26.80      7.38 o 
   6   6  11      539.46      600.61     22.73 o 
   7   6  11        1.02        8.19      9.98 o 
   1   7  11      925.77      897.02     26.05 o 
   2   7  11     1099.54     1178.77     18.41 o 
   3   7  11      390.61      364.25     12.07 o 
   4   7  11      652.83      660.15     16.72 o 
   5   7  11       20.96       25.06      7.15 o 
   6   7  11        1.92      -13.56      9.04 o 
   7   7  11       40.30       31.12     13.40 o 
   0   8  11     1343.70     1431.97     29.50 o 
   1   8  11        7.29        8.37      4.01 o 
   2   8  11        1.87        0.29      4.02 o 
   3   8  11        2.99        4.97      4.97 o 
   4   8  11      485.96      481.54     21.16 o 
   5   8  11       27.82       23.52      7.78 o 
   6   8  11      218.58      247.70     44.65 o 
   1   9  11     1154.06     1156.67     20.18 o 
   2   9  11      505.68      490.88     13.72 o 
   3   9  11      275.50      333.45     12.40 o 
   4   9  11       23.70       19.76      6.22 o 
   5   9  11       29.49       20.00      8.47 o 
   6   9  11       24.82       27.98     15.19 o 
   0  10  11     3913.58     3742.42     56.40 o 
   1  10  11      904.41      950.70     16.68 o 
   2  10  11       34.78       33.40      5.43 o 
   3  10  11       10.28       15.45      5.48 o 
   4  10  11      117.62      100.75      9.75 o 
   5  10  11        9.16       28.44     17.01 o 
   6  10  11      145.04      154.71     23.06 o 
   1  11  11      123.38      129.32      7.75 o 
   2  11  11      731.16      751.92     15.55 o 
   3  11  11      171.60      163.72     11.20 o 
   4  11  11      301.09      292.37     27.17 o 
   5  11  11      132.58      155.87     45.42 o 
   6  11  11        4.25       -0.06     14.48 o 
   0  12  11      316.76      358.47     18.26 o 
   1  12  11      497.72      551.93     13.70 o 
   2  12  11       81.46      109.31      8.91 o 
   3  12  11       42.87       35.89      7.21 o 
   4  12  11      167.24      192.92     22.98 o 
   5  12  11        0.36        5.54     13.66 o 
   1  13  11      864.05      896.07     18.58 o 
   2  13  11      579.28      575.12     15.78 o 
   3  13  11       54.68       79.71     13.74 o 
   4  13  11      122.77      191.47     23.72 o 
   5  13  11       35.82       20.29     16.91 o 
   0  14  11     1928.57     1828.12     45.84 o 
   1  14  11        0.72        7.35      5.67 o 
   2  14  11      177.64      173.88     11.99 o 
   3  14  11      264.57      258.02     20.58 o 
   4  14  11       80.86       70.83     18.65 o 
   1  15  11        3.43       10.79      5.98 o 
   2  15  11      161.37      177.76     15.66 o 
   3  15  11       57.99       60.28     14.39 o 
   4  15  11        6.27       21.84     18.56 o 
   0  16  11        0.43        3.03     12.78 o 
   1  16  11        7.58       -7.80      7.35 o 
   2  16  11      378.39      343.44     23.75 o 
   3  16  11       29.54       36.37     27.21 o 
   1  17  11      119.61      115.47     14.00 o 
   2  17  11       36.00       37.91     12.99 o 
   0  18  11        4.70        9.28     13.84 o 
   1  18  11        8.92       11.32     11.75 o 
   0   0  12      413.92      353.73     17.49 o 
   1   0  12      595.85      618.94     18.10 o 
   2   0  12      472.71      465.82     15.15 o 
   3   0  12       84.24       68.97     10.15 o 
   4   0  12      163.80      216.47     15.55 o 
   5   0  12      265.27      312.66     15.95 o 
   6   0  12      191.50      206.88     29.27 o 
   7   0  12       69.79       69.04     17.96 o 
   1   1  12     4233.79     4121.26     35.94 o 
   2   1  12      131.71      130.80      6.86 o 
   3   1  12      164.98      141.61      7.74 o 
   4   1  12       15.96       28.64      6.47 o 
   5   1  12      181.64      181.94      9.98 o 
   6   1  12        4.06       -4.24      5.43 o 
   7   1  12       77.04       62.53     14.62 o 
   0   2  12      460.64      402.91     13.35 o 
   1   2  12      119.21      123.52      5.78 o 
   2   2  12       29.78       21.33      4.11 o 
   3   2  12        3.44        4.40      4.76 o 
   4   2  12      118.95      104.41      8.79 o 
   5   2  12        9.31       -6.17      6.30 o 
   6   2  12      128.18      144.70     10.97 o 
   7   2  12        0.71        9.82     11.78 o 
   1   3  12      784.98      766.44     12.86 o 
   2   3  12       37.01       24.88      4.74 o 
   3   3  12       13.60        9.48      5.10 o 
   4   3  12      279.49      287.08     14.82 o 
   5   3  12       96.04       88.45      8.85 o 
   6   3  12       24.66       35.64      8.72 o 
   7   3  12       69.30       81.65     12.87 o 
   0   4  12      350.82      320.34     15.25 o 
   1   4  12       20.95       16.66      4.86 o 
   2   4  12       24.30       31.23      4.58 o 
   3   4  12       81.14       87.43      7.61 o 
   4   4  12      334.34      351.65     14.44 o 
   5   4  12      122.13      171.68     12.32 o 
   6   4  12        1.42        0.85      7.95 o 
   7   4  12       22.59        5.79      9.88 o 
   1   5  12     2175.93     2129.18     32.91 o 
   2   5  12      479.84      475.99     11.44 o 
   3   5  12      661.51      631.49     29.35 o 
   4   5  12      290.72      279.61     12.17 o 
   5   5  12      514.36      568.74     25.88 o 
   6   5  12       22.45       27.22      9.62 o 
   7   5  12       26.41       29.94     15.72 o 
   0   6  12      168.14      169.20     11.01 o 
   1   6  12      130.40      116.75      7.27 o 
   2   6  12      893.73      894.11     22.69 o 
   3   6  12      579.79      549.32     19.81 o 
   4   6  12        0.02       -2.69      5.87 o 
   5   6  12       90.38       95.71     14.05 o 
   6   6  12       68.64       69.96     11.76 o 
   7   6  12        0.35      -11.84     14.70 o 
   1   7  12       13.46        7.61      5.32 o 
   2   7  12      297.20      288.69     13.14 o 
   3   7  12      275.08      252.39     13.09 o 
   4   7  12       43.79       42.75      6.99 o 
   5   7  12       83.37       73.22     16.76 o 
   6   7  12       23.55        4.75     12.93 o 
   0   8  12     1500.24     1591.61     48.71 o 
   1   8  12      184.11      187.29      9.89 o 
   2   8  12      138.64      169.43      8.51 o 
   3   8  12      313.24      315.20     13.43 o 
   4   8  12      499.18      495.84     16.56 o 
   5   8  12        0.07        0.64      9.47 o 
   6   8  12       25.08       28.20     15.23 o 
   1   9  12      211.08      202.52      8.64 o 
   2   9  12     1073.56     1080.47     21.55 o 
   3   9  12     1001.16     1065.40     21.10 o 
   4   9  12      233.37      236.45     14.79 o 
   5   9  12      162.32      194.99     32.38 o 
   6   9  12        0.55        5.69     13.77 o 
   0  10  12      100.17      110.82     11.55 o 
   1  10  12     1148.03     1148.11     18.76 o 
   2  10  12      442.92      448.68     13.02 o 
   3  10  12       63.36       57.05      7.67 o 
   4  10  12        5.48       16.04      9.85 o 
   5  10  12       11.79       34.94     15.61 o 
   6  10  12        0.10       -4.00     31.22 o 
   1  11  12        5.54        9.46      4.78 o 
   2  11  12      293.33      230.90     11.30 o 
   3  11  12      177.32      174.99     11.45 o 
   4  11  12        8.32       17.45     13.66 o 
   5  11  12       51.94       61.42     16.91 o 
   0  12  12     1763.78     1658.67     44.92 o 
   1  12  12       21.53       10.04      5.55 o 
   2  12  12      299.35      292.79     12.46 o 
   3  12  12      223.81      190.29     17.20 o 
   4  12  12       73.62       69.41     18.11 o 
   5  12  12       92.21       75.95     18.10 o 
   1  13  12      320.35      283.54     17.21 o 
   2  13  12      289.82      280.16     15.24 o 
   3  13  12       27.02       34.67     11.63 o 
   4  13  12       34.96        9.38     15.56 o 
   5  13  12       55.69       23.34     14.92 o 
   0  14  12      231.36      245.30     19.43 o 
   1  14  12        5.62       -1.87      6.32 o 
   2  14  12       16.14       16.04     10.21 o 
   3  14  12       19.14       20.61     10.75 o 
   4  14  12       93.33      102.45     20.56 o 
   1  15  12       56.21       65.91      9.62 o 
   2  15  12      125.99       84.53     13.20 o 
   3  15  12      113.24      140.48     22.33 o 
   0  16  12       84.57       57.70     16.60 o 
   1  16  12       47.95       43.04     11.10 o 
   2  16  12        0.93        7.52     12.14 o 
   3  16  12       49.42       49.02     31.31 o 
   1  17  12       79.37       86.01     15.15 o 
   2  17  12        8.80       19.58     11.88 o 
   1   1  13     1540.14     1479.86     18.73 o 
   2   1  13        9.61        9.51      3.96 o 
   3   1  13      731.67      733.24     17.24 o 
   4   1  13       17.01       17.94      6.44 o 
   5   1  13       23.45       19.74      6.84 o 
   6   1  13        0.43        1.93      7.53 o 
   7   1  13       45.94       60.17     14.23 o 
   0   2  13        2.18        5.55      6.03 o 
   1   2  13       17.26       22.29      4.24 o 
   2   2  13      794.14      813.69     15.36 o 
   3   2  13       13.64       17.98      5.67 o 
   4   2  13        1.98       -7.67      5.48 o 
   5   2  13       10.32       -8.27      5.51 o 
   6   2  13        1.69       -2.51      9.97 o 
   7   2  13      169.01      181.50     20.90 o 
   1   3  13     2917.19     2697.25     30.34 o 
   2   3  13      697.67      782.20     16.69 o 
   3   3  13      683.65      668.42     16.33 o 
   4   3  13      163.91      190.96     11.86 o 
   5   3  13        6.74       10.54      7.04 o 
   6   3  13      127.72      108.18     13.07 o 
   7   3  13       61.44       34.02     13.78 o 
   0   4  13     4418.24     4262.82     79.64 o 
   1   4  13       56.73       65.06      7.06 o 
   2   4  13       77.90       83.84      6.70 o 
   3   4  13        5.44       -0.03      6.41 o 
   4   4  13       53.07       57.93      9.68 o 
   5   4  13       99.36      113.63     11.25 o 
   6   4  13       14.95       26.33     10.09 o 
   1   5  13      113.44      124.70      8.27 o 
   2   5  13     1443.64     1470.56     25.67 o 
   3   5  13      332.44      351.42     16.10 o 
   4   5  13        7.23        5.02      7.16 o 
   5   5  13       53.07       49.14     12.13 o 
   6   5  13       38.75       33.59     10.43 o 
   0   6  13       37.65       50.31     12.27 o 
   1   6  13      189.73      189.37     10.06 o 
   2   6  13       63.02       70.22      6.73 o 
   3   6  13      248.86      250.80     13.14 o 
   4   6  13      547.94      536.18     18.06 o 
   5   6  13       14.72       23.73     14.35 o 
   6   6  13       18.37        9.95      9.81 o 
   1   7  13     1869.97     1724.12     25.40 o 
   2   7  13       52.45       68.27      8.15 o 
   3   7  13      401.96      415.23     16.51 o 
   4   7  13        5.36        1.76      5.87 o 
   5   7  13      110.74      105.73     19.03 o 
   6   7  13       27.57       12.84     13.94 o 
   0   8  13       10.65        7.13      6.63 o 
   1   8  13       87.46       92.88      7.65 o 
   2   8  13      461.51      461.93     13.71 o 
   3   8  13      277.89      271.17     14.26 o 
   4   8  13      133.21      151.59     12.16 o 
   5   8  13        0.05       -6.61     11.56 o 
   6   8  13       46.10       65.77     24.31 o 
   1   9  13       56.32       57.30      6.95 o 
   2   9  13      136.52      148.82     10.19 o 
   3   9  13        1.05        0.23      5.79 o 
   4   9  13        7.92       -2.93      7.52 o 
   5   9  13        7.16        3.65     19.23 o 
   6   9  13       19.40       -5.38     14.01 o 
   0  10  13      175.68      191.03     13.65 o 
   1  10  13       56.49       58.98      8.48 o 
   2  10  13      168.22      166.70     11.00 o 
   3  10  13        0.43        2.67      7.56 o 
   4  10  13        2.99       17.52     10.65 o 
   5  10  13       24.29       14.22     14.07 o 
   1  11  13      354.12      399.62     13.23 o 
   2  11  13       19.70        6.04      5.56 o 
   3  11  13      244.67      275.37     37.84 o 
   4  11  13        0.06       -3.06     21.21 o 
   5  11  13      103.57      112.23     21.23 o 
   0  12  13        1.34       12.94      7.66 o 
   1  12  13       22.30       10.22      5.75 o 
   2  12  13        1.01       -4.05      7.31 o 
   3  12  13       25.80       12.80     12.52 o 
   4  12  13      107.47       72.18     18.49 o 
   5  12  13        0.41       20.25     22.47 o 
   1  13  13      104.22      122.13     10.66 o 
   2  13  13       34.29       52.87     10.74 o 
   3  13  13       65.15       89.07     37.64 o 
   4  13  13        0.01      -15.38     12.20 o 
   0  14  13       55.63       86.12     14.51 o 
   1  14  13       13.84       17.86     11.25 o 
   2  14  13        2.06      -10.86      7.24 o 
   3  14  13        2.43       -3.28     10.24 o 
   4  14  13        6.77      -18.24     12.16 o 
   1  15  13        1.06        2.96      8.89 o 
   2  15  13       14.98       11.08     10.85 o 
   3  15  13      114.12      145.57     23.06 o 
   0  16  13        0.06      -18.27     12.18 o 
   1  16  13      101.72      100.41     13.90 o 
   2  16  13        2.17       14.10     11.62 o 
   0   0  14      304.55      293.03     17.48 o 
   1   0  14     1051.30      969.43     21.83 o 
   2   0  14       84.19       78.57      8.69 o 
   3   0  14      218.04      233.28     15.95 o 
   4   0  14     2586.87     2699.10     81.51 o 
   5   0  14      179.11      181.28     20.02 o 
   6   0  14      555.96      651.35     34.45 o 
   1   1  14       92.12       92.00      6.43 o 
   2   1  14      176.73      176.72      8.47 o 
   3   1  14      106.07       98.69      8.48 o 
   4   1  14      172.29      198.45     17.09 o 
   5   1  14      405.64      397.89     15.49 o 
   6   1  14       46.32       35.55     14.94 o 
   0   2  14     1159.68     1170.83     29.43 o 
   1   2  14      134.18      144.73      7.53 o 
   2   2  14      470.96      485.93     12.48 o 
   3   2  14      390.88      388.10     14.82 o 
   4   2  14       24.24       27.35      6.95 o 
   5   2  14       58.86       57.14      9.48 o 
   6   2  14       33.90       20.16      9.74 o 
   1   3  14      212.87      214.50      8.78 o 
   2   3  14       82.32       92.58      7.63 o 
   3   3  14       28.26       17.45      6.46 o 
   4   3  14      311.49      317.73     14.83 o 
   5   3  14      328.88      316.86     18.08 o 
   6   3  14       21.71        9.44      9.25 o 
   0   4  14       26.15       16.09      8.83 o 
   1   4  14      656.23      660.71     17.63 o 
   2   4  14      333.65      346.94     12.89 o 
   3   4  14      598.06      563.03     19.70 o 
   4   4  14      453.40      478.36     30.58 o 
   5   4  14        3.06        4.11     11.93 o 
   6   4  14      495.51      532.15     35.63 o 
   1   5  14      660.42      627.27     17.64 o 
   2   5  14      190.00      193.48     10.34 o 
   3   5  14       98.98      103.58     10.07 o 
   4   5  14       10.17       17.03      9.65 o 
   5   5  14       50.04       46.27     14.73 o 
   6   5  14        1.17       -9.78      9.34 o 
   0   6  14      358.88      377.42     22.69 o 
   1   6  14      272.96      307.93     12.22 o 
   2   6  14      411.58      415.61     14.30 o 
   3   6  14       33.78       36.45      7.79 o 
   4   6  14      512.44      481.35     21.44 o 
   5   6  14       28.09       41.67     36.97 o 
   6   6  14       14.42      -10.46     16.18 o 
   1   7  14        7.76       13.15      5.40 o 
   2   7  14       96.75       85.51      8.55 o 
   3   7  14       44.53       44.23      8.33 o 
   4   7  14       53.93       48.46     15.64 o 
   5   7  14       43.29       21.36     14.18 o 
   6   7  14       12.40       30.25     15.85 o 
   0   8  14      128.08      117.09     13.20 o 
   1   8  14      168.61      176.06     10.65 o 
   2   8  14      405.02      453.78     15.48 o 
   3   8  14       35.66       45.95      8.66 o 
   4   8  14        0.05       -3.22      7.64 o 
   5   8  14       52.26       52.74     20.49 o 
   6   8  14       51.98       68.71     18.35 o 
   1   9  14      922.89      971.00     20.03 o 
   2   9  14        2.92        1.64      5.56 o 
   3   9  14        0.44      -10.51     10.53 o 
   4   9  14       61.42       57.62     13.09 o 
   5   9  14        0.16        7.63     17.93 o 
   0  10  14      206.15      218.76     14.66 o 
   1  10  14        2.60       -1.62      5.44 o 
   2  10  14      122.55      118.48     13.12 o 
   3  10  14      101.16       98.81     28.62 o 
   4  10  14      381.45      457.23     32.36 o 
   5  10  14       45.59       48.52     17.69 o 
   1  11  14      144.50      140.35      9.95 o 
   2  11  14        6.11       24.21      8.75 o 
   3  11  14       15.89       20.42     13.64 o 
   4  11  14        0.03       -8.44     12.96 o 
   5  11  14        4.84        1.47     13.27 o 
   0  12  14      123.27      142.98     16.00 o 
   1  12  14       26.93       21.30      7.88 o 
   2  12  14        6.38       15.50      8.42 o 
   3  12  14       58.65       75.45     17.85 o 
   4  12  14        0.01       -3.14     13.44 o 
   1  13  14       62.38       45.91      8.63 o 
   2  13  14        6.23       -2.79      7.93 o 
   3  13  14       17.62       38.76     15.66 o 
   4  13  14        1.28      -14.61     13.06 o 
   0  14  14      152.62      157.59     24.45 o 
   1  14  14       57.49       61.08     10.34 o 
   2  14  14      119.79      139.81     29.78 o 
   3  14  14       10.37       23.23     16.26 o 
   1  15  14       63.13       66.20     14.80 o 
   2  15  14        8.67        9.93     11.52 o 
   0  16  14        4.42      -12.69     13.53 o 
   1  16  14       17.10       25.30     21.93 o 
   1   1  15      518.54      537.61     13.08 o 
   2   1  15        0.00       -0.14      4.22 o 
   3   1  15      688.98      659.33     17.49 o 
   4   1  15      312.43      301.96     17.10 o 
   5   1  15        2.55        0.37      6.56 o 
   6   1  15      164.45      155.30     15.46 o 
   0   2  15      438.37      453.32     25.71 o 
   1   2  15     1003.73      962.04     19.35 o 
   2   2  15     1744.63     1727.68     26.77 o 
   3   2  15      265.82      231.51     16.33 o 
   4   2  15      157.02      155.92     12.07 o 
   5   2  15      388.75      390.35     19.59 o 
   6   2  15      121.54      106.47     21.20 o 
   1   3  15       23.50       27.98      6.00 o 
   2   3  15      484.51      519.93     13.82 o 
   3   3  15      141.33      133.87     14.11 o 
   4   3  15        2.06       -7.67      6.96 o 
   5   3  15        8.52       14.55      8.79 o 
   6   3  15       26.03       34.08     10.94 o 
   0   4  15      841.02      822.03     30.14 o 
   1   4  15       63.16       76.65      7.63 o 
   2   4  15       37.05       37.34      6.63 o 
   3   4  15      270.60      270.47     18.64 o 
   4   4  15      153.32      152.68     16.31 o 
   5   4  15      107.16      112.42     15.39 o 
   6   4  15       64.79       30.89     19.35 o 
   1   5  15     1076.20     1067.29     21.62 o 
   2   5  15       10.26        3.66      5.39 o 
   3   5  15      675.77      693.38     27.00 o 
   4   5  15       45.57       19.16     12.85 o 
   5   5  15        7.84       10.84     10.37 o 
   6   5  15        0.91       -6.79      9.85 o 
   0   6  15     1577.85     1493.53     37.21 o 
   1   6  15     1881.26     1783.38     28.96 o 
   2   6  15      210.67      209.77     11.86 o 
   3   6  15       20.17        7.68      7.12 o 
   4   6  15      242.50      284.87     47.40 o 
   5   6  15       31.69       40.15     16.12 o 
   6   6  15       37.92       33.91     12.60 o 
   1   7  15       92.03      109.23      9.12 o 
   2   7  15      637.06      678.20     38.82 o 
   3   7  15       52.74       46.03      9.92 o 
   4   7  15       58.61       62.26     16.10 o 
   5   7  15        0.23       11.18     26.29 o 
   0   8  15     1434.94     1335.28     36.20 o 
   1   8  15      318.89      329.53     12.54 o 
   2   8  15       55.29       69.26      8.71 o 
   3   8  15       90.95      101.86     14.21 o 
   4   8  15       16.47       22.09     11.01 o 
   5   8  15        0.66       15.58     13.39 o 
   1   9  15      136.22      119.96      9.18 o 
   2   9  15      216.89      217.19     17.91 o 
   3   9  15      150.69      143.22     17.58 o 
   4   9  15        9.00       27.70     14.65 o 
   5   9  15        5.96        7.63     12.88 o 
   0  10  15      357.06      365.28     19.94 o 
   1  10  15        1.27       -0.98      6.06 o 
   2  10  15        1.40        6.08      7.90 o 
   3  10  15       56.63       36.54     14.38 o 
   4  10  15      147.07      174.26     23.38 o 
   5  10  15       39.81       42.21     17.32 o 
   1  11  15        5.18       -5.40      6.44 o 
   2  11  15       16.82       11.73     13.54 o 
   3  11  15        0.64      -13.81     10.75 o 
   4  11  15       42.73       55.84     17.60 o 
   0  12  15      140.77      146.50     16.16 o 
   1  12  15        0.15        3.43      6.98 o 
   2  12  15      322.87      336.12     22.93 o 
   3  12  15        6.89       -3.61     16.77 o 
   4  12  15        7.93        6.30     15.44 o 
   1  13  15        0.30       -2.35      7.28 o 
   2  13  15       86.75      126.86     14.46 o 
   3  13  15        0.00      -17.84     11.89 o 
   0  14  15      105.93      108.55     19.23 o 
   1  14  15       10.13        2.35      8.59 o 
   2  14  15       13.19        9.27     10.91 o 
   1  15  15        0.08       -2.89      9.71 o 
   0   0  16      465.89      405.08     23.18 o 
   1   0  16      388.18      368.14     15.29 o 
   2   0  16      481.57      482.01     18.12 o 
   3   0  16      404.92      411.21     23.51 o 
   4   0  16      660.30      653.82     26.89 o 
   5   0  16      162.16      144.16     20.84 o 
   6   0  16       38.00       37.54     20.97 o 
   1   1  16        0.10        3.75      5.71 o 
   2   1  16       33.20       43.94      6.99 o 
   3   1  16      543.85      574.17     17.10 o 
   4   1  16       30.49       34.59      7.70 o 
   5   1  16      125.17      139.76     14.25 o 
   6   1  16        5.64       16.60     10.23 o 
   0   2  16        4.19        1.29      6.54 o 
   1   2  16       41.33       27.45      6.01 o 
   2   2  16       34.59       25.62      6.26 o 
   3   2  16        6.77        4.89      7.81 o 
   4   2  16       59.64       46.45     10.13 o 
   5   2  16        6.34       20.44      9.74 o 
   6   2  16       17.42       20.08     10.60 o 
   1   3  16        7.61       10.48      5.32 o 
   2   3  16       21.94       23.69      5.81 o 
   3   3  16      175.64      214.76     18.00 o 
   4   3  16        0.49      -10.15      6.77 o 
   5   3  16       74.86       99.52     21.91 o 
   6   3  16        1.37        2.22     10.30 o 
   0   4  16       85.06      126.03     12.75 o 
   1   4  16      401.70      414.16     14.09 o 
   2   4  16      267.42      249.29     11.06 o 
   3   4  16      127.04      131.31     13.27 o 
   4   4  16      549.20      618.65     44.50 o 
   5   4  16       36.65       22.04     11.49 o 
   1   5  16        6.78        9.38      5.83 o 
   2   5  16      298.91      274.80     13.00 o 
   3   5  16      655.48      714.15     32.42 o 
   4   5  16      126.44      133.98     19.99 o 
   5   5  16       42.02       49.09     14.17 o 
   0   6  16      839.87      788.92     31.74 o 
   1   6  16       36.10       32.17      6.85 o 
   2   6  16      398.23      402.98     15.36 o 
   3   6  16        0.62       13.33      9.32 o 
   4   6  16      364.33      415.12     35.37 o 
   5   6  16        4.81       -8.83     13.24 o 
   1   7  16       85.57       75.64      8.57 o 
   2   7  16        6.36       12.70      6.44 o 
   3   7  16      155.48      154.73     20.75 o 
   4   7  16       11.70        1.33     12.77 o 
   5   7  16        8.03        2.83     12.56 o 
   0   8  16      150.92      164.99     18.36 o 
   1   8  16      397.42      400.46     15.37 o 
   2   8  16      583.92      619.56     36.34 o 
   3   8  16        0.36      -11.70      7.91 o 
   4   8  16       16.63       -6.61     11.70 o 
   5   8  16        4.19        5.97     13.91 o 
   1   9  16       81.89       73.33      9.88 o 
   2   9  16      281.21      299.74     17.95 o 
   3   9  16      130.16      108.62     19.93 o 
   4   9  16       29.59       45.44     31.31 o 
   0  10  16       36.27       19.68     11.90 o 
   1  10  16      164.31      140.24     11.80 o 
   2  10  16        5.63       17.26     10.45 o 
   3  10  16       37.03       29.86     13.79 o 
   4  10  16      618.91      714.88     40.15 o 
   1  11  16      143.02      130.98     11.97 o 
   2  11  16       51.73       56.32     15.44 o 
   3  11  16       35.02       35.52     15.00 o 
   4  11  16        8.31      -14.88     12.44 o 
   0  12  16      166.57      181.40     18.04 o 
   1  12  16        6.45       12.32      7.56 o 
   2  12  16       24.88       13.13     11.66 o 
   3  12  16       55.92       71.09     18.30 o 
   1  13  16       23.92       10.99      9.28 o 
   2  13  16        1.88        1.91     10.64 o 
   0  14  16       67.04       69.91     18.37 o 
   1  14  16        2.05       -5.42      9.60 o 
   1   1  17       91.82      128.84      9.20 o 
   2   1  17      521.63      527.11     25.09 o 
   3   1  17      648.40      676.86     26.71 o 
   4   1  17       76.19       72.93     11.39 o 
   5   1  17        6.90        7.79      9.57 o 
   0   2  17      690.16      609.95     19.49 o 
   1   2  17      236.78      223.64     11.14 o 
   2   2  17        1.01        1.56      5.60 o 
   3   2  17        5.71       -4.71      7.23 o 
   4   2  17      102.55      102.75     14.97 o 
   5   2  17        0.44       -2.77     10.32 o 
   1   3  17      952.17      943.73     20.78 o 
   2   3  17      392.21      363.86     14.29 o 
   3   3  17      181.45      223.16     17.88 o 
   4   3  17        1.40       -2.87     12.49 o 
   5   3  17      112.02      107.23     16.20 o 
   0   4  17       25.72       17.78      8.56 o 
   1   4  17      316.07      281.53     12.59 o 
   2   4  17        0.13       -4.06      5.42 o 
   3   4  17        0.83        0.64     11.05 o 
   4   4  17       43.22       33.51     16.93 o 
   5   4  17        3.59       -4.34      9.59 o 
   1   5  17      109.81       98.24      9.18 o 
   2   5  17       26.65       28.72      7.31 o 
   3   5  17      234.89      228.06     23.23 o 
   4   5  17      101.71       87.91     18.72 o 
   5   5  17       49.75       71.02     14.76 o 
   0   6  17      248.34      212.91     16.65 o 
   1   6  17       51.37       48.70      7.72 o 
   2   6  17       47.93       27.94      9.03 o 
   3   6  17      157.58      163.28     21.22 o 
   4   6  17       27.30       39.76     15.83 o 
   5   6  17       18.43       21.69     16.17 o 
   1   7  17      426.39      439.25     17.35 o 
   2   7  17       23.07       30.33      9.37 o 
   3   7  17      197.58      191.71     17.91 o 
   4   7  17        2.01        0.97     12.29 o 
   0   8  17        2.03        2.71      9.93 o 
   1   8  17        2.68       -0.96      6.36 o 
   2   8  17       91.02      105.51     15.08 o 
   3   8  17        1.94        0.07     11.72 o 
   4   8  17        0.79       11.81     14.15 o 
   1   9  17       65.39       74.62     11.19 o 
   2   9  17      100.31      116.89     16.18 o 
   3   9  17        2.58       23.32     14.33 o 
   4   9  17       43.27       20.84     15.44 o 
   0  10  17       54.52       77.04     16.47 o 
   1  10  17       14.33        6.95     10.87 o 
   2  10  17        0.03       -1.53     12.90 o 
   3  10  17       12.82       10.30     23.87 o 
   1  11  17      153.39      160.91     18.61 o 
   2  11  17       16.20       16.05     11.59 o 
   3  11  17       61.86      102.72     20.12 o 
   0  12  17        3.72       11.56     12.99 o 
   1  12  17       36.24       27.18     11.88 o 
   2  12  17        6.22        8.75     10.33 o 
   1  13  17       21.51       14.47     11.68 o 
   0   0  18      707.63      649.22     29.93 o 
   1   0  18      186.99      173.44     15.96 o 
   2   0  18      250.06      283.61     18.56 o 
   3   0  18       70.48       52.17     15.00 o 
   4   0  18      150.32      114.43     26.38 o 
   5   0  18       10.47        0.55     13.11 o 
   1   1  18      738.64      787.46     21.65 o 
   2   1  18      153.26      130.76     13.19 o 
   3   1  18       50.20       52.69     11.68 o 
   4   1  18       10.77        5.63     10.40 o 
   5   1  18       77.71       89.68     15.74 o 
   0   2  18      343.41      313.42     34.45 o 
   1   2  18       69.93       56.88      8.60 o 
   2   2  18       11.30        5.57      6.62 o 
   3   2  18        3.47       -2.88      7.89 o 
   4   2  18        3.31        0.04      9.48 o 
   5   2  18        8.58       -0.49     14.79 o 
   1   3  18      389.75      363.27     14.15 o 
   2   3  18       14.37       13.03      9.33 o 
   3   3  18        1.15       12.13      9.33 o 
   4   3  18       37.80       44.56     12.72 o 
   5   3  18       41.12       35.05     16.78 o 
   0   4  18      508.70      504.32     22.87 o 
   1   4  18       80.19       73.99      8.63 o 
   2   4  18        0.32       -0.09      8.52 o 
   3   4  18       10.55        1.83     25.18 o 
   4   4  18       10.81       12.16     11.55 o 
   1   5  18      908.56      978.70     22.51 o 
   2   5  18        1.81        8.27      9.59 o 
   3   5  18       79.09       54.86     26.38 o 
   4   5  18        2.47       21.21     14.08 o 
   0   6  18       38.65       44.36     11.09 o 
   1   6  18       33.40       15.17      7.19 o 
   2   6  18      113.11      128.29     13.49 o 
   3   6  18       13.56       -4.85     11.99 o 
   4   6  18        4.52        1.61     14.06 o 
   1   7  18       66.99       59.41     10.76 o 
   2   7  18       17.44       14.33      8.76 o 
   3   7  18       51.84       44.81     16.11 o 
   4   7  18        0.64        5.39     25.42 o 
   0   8  18       34.12       41.20     14.24 o 
   1   8  18       68.08       83.46     12.08 o 
   2   8  18        7.61        0.48      9.69 o 
   3   8  18       61.62       75.59     17.43 o 
   1   9  18      414.26      462.75     21.40 o 
   2   9  18       63.74       64.33     14.11 o 
   3   9  18       76.61       76.12     19.72 o 
   0  10  18        2.73        6.61     21.02 o 
   1  10  18        5.22       17.57      9.12 o 
   2  10  18       24.35       21.33     11.78 o 
   3  10  18       43.74       43.20     13.73 o 
   1  11  18        0.06       -0.93     10.19 o 
   2  11  18       21.65       24.91     12.29 o 
   0  12  18        3.10      -12.07     11.65 o 
   1  12  18       74.93       81.29     15.60 o 
   1   1  19       66.79       51.79      7.79 o 
   2   1  19       10.84       31.58      9.45 o 
   3   1  19       53.32        3.46     11.39 o 
   4   1  19       31.83       42.34     14.79 o 
   0   2  19      573.60      667.44     31.47 o 
   1   2  19      119.56      111.59     14.08 o 
   2   2  19       89.21       96.50     21.74 o 
   3   2  19        8.73       21.03     10.74 o 
   4   2  19       71.17       82.50     15.25 o 
   1   3  19      165.00      178.65     14.07 o 
   2   3  19       24.04       38.14     13.48 o 
   3   3  19      107.29       95.24     14.82 o 
   4   3  19       29.47        6.98     11.02 o 
   0   4  19       44.30       26.24     10.22 o 
   1   4  19       19.02        6.72      6.82 o 
   2   4  19      101.67      114.56     18.55 o 
   3   4  19       34.61       24.11     15.08 o 
   4   4  19       67.30       70.77     14.85 o 
   1   5  19        0.47        2.22      6.79 o 
   2   5  19       97.30      109.55     14.82 o 
   3   5  19       44.65       65.91     13.55 o 
   4   5  19       10.91        5.34     10.32 o 
   0   6  19      181.31      199.41     47.45 o 
   1   6  19       28.98       20.45      9.02 o 
   2   6  19      139.86      171.52     28.86 o 
   3   6  19        5.67      -11.44     11.47 o 
   1   7  19      307.01      303.23     18.18 o 
   2   7  19        8.97        1.35     10.36 o 
   3   7  19        9.16       13.60     11.72 o 
   0   8  19      124.17      136.15     19.99 o 
   1   8  19        4.83      -11.19      7.52 o 
   2   8  19       83.39       85.15     15.18 o 
   3   8  19       13.53        9.81     11.51 o 
   1   9  19       36.98       46.63     12.66 o 
   2   9  19        4.23        6.43     10.65 o 
   0  10  19        0.80       -0.86     11.60 o 
   1  10  19       13.97        5.83     10.55 o 
   0   0  20      467.15      578.80     45.52 o 
   1   0  20       26.53       24.16      9.34 o 
   2   0  20      290.77      368.21     40.49 o 
   3   0  20      157.16      179.95     32.86 o 
   1   1  20        3.76        2.52      7.32 o 
   2   1  20        0.00        6.26     11.71 o 
   3   1  20       10.50       -3.44     11.16 o 
   0   2  20        0.12        7.03     13.68 o 
   1   2  20       24.54       11.27      9.94 o 
   2   2  20       23.68       41.86     19.86 o 
   3   2  20        4.17       17.44     13.24 o 
   1   3  20       43.70       17.89     12.61 o 
   2   3  20        0.28       -5.92     11.79 o 
   3   3  20       18.61       15.00     12.57 o 
   0   4  20      171.06      173.38     28.32 o 
   1   4  20      218.85      225.73     21.02 o 
   2   4  20      291.89      316.94     26.56 o 
   3   4  20       40.32       33.28     12.45 o 
   1   5  20       10.95       12.29      8.56 o 
   2   5  20        0.08       -4.55     11.69 o 
   3   5  20       11.48       12.44     13.75 o 
   0   6  20       86.98      116.59     18.92 o 
   1   6  20        0.01      -13.18     10.75 o 
   2   6  20       16.10        8.74     10.71 o 
   1   7  20       36.74       45.36     10.58 o 
   2   7  20       26.79       25.11     12.01 o 
   0   8  20      241.36      263.94     38.37 o 
   1   8  20       12.02       17.76     11.28 o 
   1   9  20       25.18       21.45     11.37 o 
   1   1  21        3.94        4.05      8.22 o 
   2   1  21        2.20        8.09     17.59 o 
   0   2  21       92.02       68.76     37.30 o 
   1   2  21       55.21       50.35     17.83 o 
   2   2  21      204.39      269.52     26.92 o 
   1   3  21        5.22       32.55     14.06 o 
   2   3  21        0.11        6.56     15.46 o 
   0   4  21       25.59       -9.37     12.85 o 
   1   4  21       35.37       43.24     15.48 o 
   2   4  21        9.42      -19.91     16.14 o 
   1   5  21        8.33        5.25      9.64 o 
   2   5  21       12.53       -4.91     11.44 o 
   0   6  21       44.42      107.59     18.55 o 
   1   6  21        1.54        4.36     10.25 o 
   0   0  22       17.38       27.54     21.07 o 
   1   0  22        6.49       11.30     13.80 o 
   1   1  22       11.66       24.29      9.70 o 
   0   2  22        0.55       -4.26     12.26 o 
   1   2  22        9.97       16.01      9.89 o 
                                                 
